# Supplementary material for: {4,4′-Dimeth­oxy-2,2′-[1,1′-(ethane-1,2-diyldinitrilo)diethyl­idyne]diphenolato}nickel(II) hemihydrate
Source: Acta Crystallogr Sect E Struct Rep Online. 2008 Jul 31;64(Pt 8):m1081–2. doi: 10.1107/S1600536808023362 (PMC2961936; doi:10.1107/S1600536808023362)
Supplement: Supplementary file 1 [file e-64-m1081-sup1.cif]

##############################################################################
###                                                                        ###
###        Electronic paper (Acta Crystallographica Section E)             ###
###                                                                        ###
##############################################################################
#                                                                            #
# This CIF contains the data in a paper accepted for publication in Acta     #
# Crystallographica Section E. It conforms to the requirements of Notes      #
# for Authors for Section E, and has been peer reviewed under the auspices   #
# of the IUCr Commission on Journals.                                        #
#                                                                            #
# Full details of the Crystallographic Information File format               #
# are given in the paper "The Crystallographic Information File (CIF):       #
# a New Standard Archive File for Crystallography" by S. R. Hall, F. H.      #
# Allen and I. D. Brown [Acta Cryst. (1991), A47, 655-685].                  #
#                                                                            #
# The current version of the core CIF dictionary is obtainable from          #
# ftp://ftp.iucr.org/pub/cif_core.dic. The current version number is 2.4.    #
#                                                                            #
# Software is freely available for graphical display of the structure(s) in  #
# this CIF.  For information consult the CIF home page http://www.iucr.org/  #
# cif/home.html                                                              #
#                                                                            #
# This file may be used for bona fide research purposes within the           #
# scientific community so long as proper attribution is given to the journal # 
# article from which it was obtained.                                        #
#                                                                            #
##############################################################################
                                             
data_global
_audit_creation_method     'form.cif (version 2.0)'
_journal_data_validation_number     ?
_journal_date_recd_electronic     2008-07-14
_journal_date_accepted     2008-07-24
_journal_name_full     'Acta Crystallographica, Section E'
_journal_year     2008
_journal_volume     64
_journal_issue      8
_journal_page_first     m1081
_journal_page_last     m1082
_journal_paper_category     QM
_journal_coeditor_code     LH2663
_publ_contact_author_name     'Prof. Fun Hoong Kun'
_publ_contact_author_address
;
      X-ray Crystallography Unit
      School of Physics
      Universiti Sains Malaysia
      11800 USM, Penang
      MALAYSIA
;
_publ_contact_author_email     hkfun@usm.my
_publ_contact_author_fax     '6 04 6579150'
_publ_contact_author_phone     '6 04 6533652'
_publ_section_title
;\
{4,4'-Dimethoxy-2,2'-[1,1'-(ethane-1,2-diyldinitrilo)diethylidyne]diphenolato}\
nickel(II) hemihydrate
;
loop_
    _publ_author_name
    _publ_author_footnote
    _publ_author_address
    'Hoong-Kun Fun' ?
;     X-ray Crystallography Unit
      School of Physics
      Universiti Sains Malaysia
      11800 USM, Penang
      Malaysia
;
    'Reza Kia'
;
      Additional correspondance author, e-mail: zsrkk@yahoo.com.
;
;     X-ray Crystallography Unit
      School of Physics
      Universiti Sains Malaysia
      11800 USM, Penang
      Malaysia
;
data_I
_audit_creation_method     SHELXL-97
_chemical_name_systematic
;
{4,4'-Dimethoxy-2,2'-[1,1'-(ethane-1,2-\
diyldinitrilo)diethylidyne]diphenolato}nickel(II) hemihydrate
;
_chemical_name_common
;
[<i>N,N'</i>-Ethylenebis(5-methoxy-2-hydroxyacetophenoneiminato)]
nickel(II) hemihydrate
;
_chemical_formula_moiety     'C20 H22 N2 Ni O4, 0.5(H2 O)'
_chemical_formula_sum     'C20 H23 N2 Ni O4.50'
_chemical_formula_iupac     '[Ni (C20 H22 N2 O4)], 0.5H2 O'
_chemical_formula_weight     422.11
_chemical_melting_point     ?
_symmetry_cell_setting     monoclinic
_symmetry_space_group_name_H-M     'C 2/c'
_symmetry_space_group_name_Hall     '-C 2yc'
loop_
    _symmetry_equiv_pos_as_xyz
    'x, y, z'
    '-x, y, -z+1/2'
    'x+1/2, y+1/2, z'
    '-x+1/2, y+1/2, -z+1/2'
    '-x, -y, -z'
    'x, -y, z-1/2'
    '-x+1/2, -y+1/2, -z'
    'x+1/2, -y+1/2, z-1/2'
_cell_length_a     29.1721(7)
_cell_length_b     7.3032(2)
_cell_length_c     17.2833(4)
_cell_angle_alpha     90.00
_cell_angle_beta     101.3230(10)
_cell_angle_gamma     90.00
_cell_volume     3610.53(16)
_cell_formula_units_Z     8
_cell_measurement_reflns_used     6474
_cell_measurement_theta_min     2.40
_cell_measurement_theta_max     28.52
_cell_measurement_temperature     100.00(10)
_exptl_crystal_description     'block'
_exptl_crystal_colour     'red'
_exptl_crystal_size_max     0.33
_exptl_crystal_size_mid     0.18
_exptl_crystal_size_min     0.15
_exptl_crystal_density_diffrn     1.557
_exptl_crystal_density_meas     ?
_exptl_crystal_density_method     'not measured'
_exptl_crystal_F_000     1776
_exptl_absorpt_coefficient_mu     1.108
_exptl_absorpt_correction_type     'multi-scan'
_exptl_absorpt_process_details     '(SADABS; Bruker, 2005)'
_exptl_absorpt_correction_T_min     0.7119
_exptl_absorpt_correction_T_max     0.8532
_exptl_special_details
;
The low-temperature data was collected with the Oxford Cyrosystem Cobra
low-temperature attachment.
;
_diffrn_ambient_temperature     100.00(10)
_diffrn_radiation_type     MoK\a
_diffrn_radiation_wavelength     0.71073
_diffrn_radiation_source     'fine-focus sealed tube'
_diffrn_radiation_monochromator     graphite
_diffrn_measurement_device_type
;
Bruker SMART APEXII CCD area-detector
;
_diffrn_measurement_method     '\f and \w'
_diffrn_detector_area_resol_mean     ?
_diffrn_reflns_number     21087
_diffrn_reflns_av_R_equivalents     0.0419
_diffrn_reflns_av_sigmaI/netI     0.0523
_diffrn_reflns_theta_min     1.42
_diffrn_reflns_theta_max     30.18
_diffrn_reflns_theta_full     30.18
_diffrn_measured_fraction_theta_max     0.992
_diffrn_measured_fraction_theta_full     0.992
_diffrn_reflns_limit_h_min     -35
_diffrn_reflns_limit_h_max     41
_diffrn_reflns_limit_k_min     -10
_diffrn_reflns_limit_k_max     8
_diffrn_reflns_limit_l_min     -24
_diffrn_reflns_limit_l_max     24
_diffrn_standards_number     0
_diffrn_standards_interval_count     ?
_diffrn_standards_interval_time     ?
_diffrn_standards_decay_%     ?
_refine_special_details
;
Refinement of <i>F</i>^2^ against ALL reflections. The weighted <i>R</i>-factor
<i>wR</i> and goodness of fit <i>S</i> are based on <i>F</i>^2^, conventional
<i>R</i>-factors <i>R</i> are based on <i>F</i>, with <i>F</i> set to zero for
negative <i>F</i>^2^. The threshold expression of <i>F</i>^2^ >
\s(<i>F</i>^2^) is used only for calculating <i>R</i>-factors(gt) <i>etc</i>.
and is not relevant to the choice of reflections for refinement.
<i>R</i>-factors based on <i>F</i>^2^ are statistically about twice as large
as those based on <i>F</i>, and <i>R</i>- factors based on ALL data will be
even larger.
;
_reflns_number_total     5319
_reflns_number_gt     4166
_reflns_threshold_expression     I>2\(I)
_refine_ls_structure_factor_coef     Fsqd
_refine_ls_matrix_type     full
_refine_ls_R_factor_all     0.0702
_refine_ls_R_factor_gt     0.0505
_refine_ls_wR_factor_gt     0.1236
_refine_ls_wR_factor_ref     0.1376
_refine_ls_goodness_of_fit_ref     1.043
_refine_ls_restrained_S_all     1.043
_refine_ls_number_reflns     5319
_refine_ls_number_parameters     253
_refine_ls_number_restraints     0
_refine_ls_hydrogen_treatment     constr
_refine_ls_weighting_scheme     calc
_refine_ls_weighting_details
         'calc w=1/[\s^2^(Fo^2^)+(0.0817P)^2^+1.6212P] where P=(Fo^2^+2Fc^2^)/3'
_atom_sites_solution_hydrogens     geom
_atom_sites_solution_primary     direct
_atom_sites_solution_secondary     difmap
_refine_ls_shift/su_max     0.000
_refine_ls_shift/su_mean     0.000
_refine_diff_density_max     1.434
_refine_diff_density_min     -0.896
_refine_ls_extinction_method     none
_refine_ls_extinction_coef     ?
loop_
    _atom_type_symbol
    _atom_type_description
    _atom_type_scat_dispersion_real
    _atom_type_scat_dispersion_imag
    _atom_type_scat_source
    'C' 'C' 0.0033 0.0016
                         'International Tables Vol C Tables 4.2.6.8 and 6.1.1.4'
    'H' 'H' 0.0000 0.0000
                         'International Tables Vol C Tables 4.2.6.8 and 6.1.1.4'
    'N' 'N' 0.0061 0.0033
                         'International Tables Vol C Tables 4.2.6.8 and 6.1.1.4'
    'O' 'O' 0.0106 0.0060
                         'International Tables Vol C Tables 4.2.6.8 and 6.1.1.4'
    'Ni' 'Ni' 0.3393 1.1124
                         'International Tables Vol C Tables 4.2.6.8 and 6.1.1.4'
_computing_data_collection     'APEX2 (Bruker, 2005)'
_computing_cell_refinement     'APEX2 (Bruker, 2005)'
_computing_data_reduction     'SAINT (Bruker, 2005)'
_computing_structure_solution     'SHELXTL (Sheldrick, 2008)'
_computing_structure_refinement     'SHELXTL (Sheldrick, 2008)'
_computing_molecular_graphics     'SHELXTL (Sheldrick, 2008)'
_computing_publication_material
;
SHELXTL (Sheldrick, 2008) and PLATON (Spek, 2003)
;
loop_
    _atom_site_type_symbol
    _atom_site_label
    _atom_site_fract_x
    _atom_site_fract_y
    _atom_site_fract_z
    _atom_site_U_iso_or_equiv
    _atom_site_adp_type
    _atom_site_calc_flag
    _atom_site_refinement_flags
    _atom_site_occupancy
    _atom_site_disorder_assembly
    _atom_site_disorder_group
    Ni Ni1 0.013248(10) 0.72441(4) 0.025207(15) 0.01283(11) Uani d . 1 . .
    O O1 0.04524(6) 0.6694(2) 0.12462(9) 0.0166(3) Uani d . 1 . .
    O O2 -0.02834(6) 0.8182(2) 0.08056(9) 0.0163(3) Uani d . 1 . .
    O O3 0.22776(6) 0.4706(3) 0.23839(11) 0.0386(6) Uani d . 1 . .
    O O4 -0.20747(6) 1.0823(3) -0.00397(10) 0.0263(4) Uani d . 1 . .
    N N1 0.05957(7) 0.6362(3) -0.02489(11) 0.0148(4) Uani d . 1 . .
    N N2 -0.02394(7) 0.7776(3) -0.07261(11) 0.0138(4) Uani d . 1 . .
    C C1 0.08918(8) 0.6183(3) 0.14511(13) 0.0146(4) Uani d . 1 . .
    C C2 0.10797(8) 0.6091(3) 0.22710(13) 0.0174(5) Uani d . 1 . .
    H H2A 0.0889 0.6372 0.2627 0.021 Uiso calc R 1 . .
    C C3 0.15355(9) 0.5599(4) 0.25526(14) 0.0229(5) Uani d . 1 . .
    H H3A 0.1651 0.5554 0.3094 0.027 Uiso calc R 1 . .
    C C4 0.18251(9) 0.5167(4) 0.20272(14) 0.0221(5) Uani d . 1 . .
    C C5 0.16555(8) 0.5227(3) 0.12301(13) 0.0184(5) Uani d . 1 . .
    H H5A 0.1852 0.4928 0.0885 0.022 Uiso calc R 1 . .
    C C6 0.11850(8) 0.5736(3) 0.09201(13) 0.0148(4) Uani d . 1 . .
    C C7 0.10115(8) 0.5758(3) 0.00639(13) 0.0148(5) Uani d . 1 . .
    C C8 0.04336(8) 0.6242(3) -0.11176(12) 0.0155(5) Uani d . 1 . .
    H H8A 0.0355 0.4982 -0.1266 0.019 Uiso calc R 1 . .
    H H8B 0.0683 0.6625 -0.1379 0.019 Uiso calc R 1 . .
    C C9 0.00088(9) 0.7449(3) -0.13816(13) 0.0167(5) Uani d . 1 . .
    H H9A 0.0106 0.8611 -0.1568 0.020 Uiso calc R 1 . .
    H H9B -0.0202 0.6866 -0.1816 0.020 Uiso calc R 1 . .
    C C10 -0.06551(8) 0.8514(3) -0.08899(13) 0.0147(4) Uani d . 1 . .
    C C11 -0.09141(8) 0.8976(3) -0.02736(13) 0.0150(4) Uani d . 1 . .
    C C12 -0.13832(8) 0.9617(3) -0.04730(13) 0.0165(5) Uani d . 1 . .
    H H12A -0.1531 0.9677 -0.1001 0.020 Uiso calc R 1 . .
    C C13 -0.16223(8) 1.0148(3) 0.00996(14) 0.0182(5) Uani d . 1 . .
    C C14 -0.14041(8) 1.0085(3) 0.08966(13) 0.0184(5) Uani d . 1 . .
    H H14A -0.1562 1.0488 0.1283 0.022 Uiso calc R 1 . .
    C C15 -0.09594(8) 0.9432(3) 0.11049(13) 0.0161(5) Uani d . 1 . .
    H H15A -0.0819 0.9378 0.1636 0.019 Uiso calc R 1 . .
    C C16 -0.07050(8) 0.8834(3) 0.05342(13) 0.0152(5) Uani d . 1 . .
    C C17 0.26105(9) 0.4494(4) 0.19015(16) 0.0292(6) Uani d . 1 . .
    H H17A 0.2906 0.4159 0.2221 0.044 Uiso calc R 1 . .
    H H17B 0.2643 0.5626 0.1636 0.044 Uiso calc R 1 . .
    H H17C 0.2510 0.3552 0.1519 0.044 Uiso calc R 1 . .
    C C18 0.13369(9) 0.5047(3) -0.04465(14) 0.0185(5) Uani d . 1 . .
    H H18A 0.1160 0.4753 -0.0961 0.028 Uiso calc R 1 . .
    H H18B 0.1493 0.3968 -0.0210 0.028 Uiso calc R 1 . .
    H H18C 0.1565 0.5968 -0.0493 0.028 Uiso calc R 1 . .
    C C19 -0.08767(8) 0.8943(3) -0.17351(13) 0.0187(5) Uani d . 1 . .
    H H19A -0.0638 0.9289 -0.2019 0.028 Uiso calc R 1 . .
    H H19B -0.1095 0.9932 -0.1747 0.028 Uiso calc R 1 . .
    H H19C -0.1038 0.7879 -0.1977 0.028 Uiso calc R 1 . .
    C C20 -0.23260(9) 1.0747(4) -0.08316(15) 0.0263(6) Uani d . 1 . .
    H H20A -0.2635 1.1232 -0.0858 0.039 Uiso calc R 1 . .
    H H20B -0.2347 0.9498 -0.1009 0.039 Uiso calc R 1 . .
    H H20C -0.2166 1.1459 -0.1163 0.039 Uiso calc R 1 . .
    O O1W 0.0000 0.8705(3) 0.2500 0.0218(5) Uani d S 1 . .
    H H1W1 -0.0017 0.8066 0.2094 0.033 Uiso d R 1 . .
loop_
    _atom_site_aniso_label
    _atom_site_aniso_U_11
    _atom_site_aniso_U_22
    _atom_site_aniso_U_33
    _atom_site_aniso_U_12
    _atom_site_aniso_U_13
    _atom_site_aniso_U_23
    Ni1 0.01457(17) 0.01553(18) 0.00876(15) 0.00044(11) 0.00319(11) -0.00026(10)
    O1 0.0164(8) 0.0229(9) 0.0106(7) 0.0030(7) 0.0031(6) -0.0001(6)
    O2 0.0169(8) 0.0207(9) 0.0114(7) 0.0043(7) 0.0026(6) -0.0012(6)
    O3 0.0139(9) 0.0829(18) 0.0188(9) 0.0118(10) 0.0030(8) 0.0066(10)
    O4 0.0159(9) 0.0410(12) 0.0216(9) 0.0080(8) 0.0026(7) -0.0027(8)
    N1 0.0197(10) 0.0146(10) 0.0110(8) -0.0028(8) 0.0055(7) -0.0004(7)
    N2 0.0176(10) 0.0149(9) 0.0095(8) -0.0008(8) 0.0042(7) -0.0002(7)
    C1 0.0161(11) 0.0139(11) 0.0139(10) -0.0014(9) 0.0029(8) 0.0002(8)
    C2 0.0187(12) 0.0222(12) 0.0124(10) -0.0009(9) 0.0058(9) -0.0007(9)
    C3 0.0200(13) 0.0356(15) 0.0121(11) -0.0034(11) 0.0007(9) 0.0027(10)
    C4 0.0146(12) 0.0341(15) 0.0173(11) 0.0013(11) 0.0022(9) 0.0037(10)
    C5 0.0155(12) 0.0249(13) 0.0155(11) 0.0008(10) 0.0050(9) -0.0003(9)
    C6 0.0158(11) 0.0154(11) 0.0134(10) -0.0018(9) 0.0034(8) -0.0002(8)
    C7 0.0184(12) 0.0136(11) 0.0135(10) -0.0024(9) 0.0055(9) -0.0005(8)
    C8 0.0182(11) 0.0178(11) 0.0116(10) 0.0007(9) 0.0056(8) -0.0010(8)
    C9 0.0187(12) 0.0212(12) 0.0111(10) -0.0013(9) 0.0050(9) 0.0002(8)
    C10 0.0170(11) 0.0141(11) 0.0124(10) -0.0022(9) 0.0012(8) 0.0009(8)
    C11 0.0184(12) 0.0128(11) 0.0141(10) -0.0017(9) 0.0042(9) -0.0004(8)
    C12 0.0165(12) 0.0169(12) 0.0145(10) -0.0004(9) -0.0009(9) 0.0026(8)
    C13 0.0150(11) 0.0212(12) 0.0178(11) 0.0033(9) 0.0023(9) 0.0011(9)
    C14 0.0193(12) 0.0219(13) 0.0154(11) 0.0016(10) 0.0073(9) -0.0011(9)
    C15 0.0186(12) 0.0171(11) 0.0126(10) -0.0002(9) 0.0032(9) -0.0003(8)
    C16 0.0171(11) 0.0125(11) 0.0163(10) -0.0001(9) 0.0039(9) -0.0001(8)
    C17 0.0186(13) 0.0424(17) 0.0284(14) 0.0081(12) 0.0089(11) 0.0058(12)
    C18 0.0191(12) 0.0210(12) 0.0165(11) 0.0026(10) 0.0064(9) -0.0015(9)
    C19 0.0214(12) 0.0215(12) 0.0124(10) 0.0021(10) 0.0014(9) 0.0013(9)
    C20 0.0183(13) 0.0335(15) 0.0246(13) 0.0054(11) -0.0019(10) -0.0003(11)
    O1W 0.0307(14) 0.0245(14) 0.0100(10) 0.000 0.0039(10) 0.000
_geom_special_details
;
All e.s.d.'s (except the e.s.d. in the dihedral angle between two l.s. planes)
are estimated using the full covariance matrix. The cell e.s.d.'s are taken
into account individually in the estimation of e.s.d.'s in distances, angles
and torsion angles; correlations between e.s.d.'s in cell parameters are only
used when they are defined by crystal symmetry. An approximate (isotropic)
treatment of cell e.s.d.'s is used for estimating e.s.d.'s involving l.s.
planes.
;
loop_
    _geom_bond_atom_site_label_1
    _geom_bond_atom_site_label_2
    _geom_bond_site_symmetry_2
    _geom_bond_distance
    _geom_bond_publ_flag
    Ni1 O2 . 1.8201(16) y
    Ni1 O1 . 1.8315(15) y
    Ni1 N1 . 1.8575(19) y
    Ni1 N2 . 1.8617(19) y
    O1 C1 . 1.315(3) ?
    O2 C16 . 1.316(3) ?
    O3 C4 . 1.384(3) ?
    O3 C17 . 1.407(3) ?
    O4 C13 . 1.385(3) ?
    O4 C20 . 1.421(3) ?
    N1 C7 . 1.304(3) ?
    N1 C8 . 1.486(3) ?
    N2 C10 . 1.307(3) ?
    N2 C9 . 1.479(3) ?
    C1 C6 . 1.410(3) ?
    C1 C2 . 1.417(3) ?
    C2 C3 . 1.371(3) ?
    C2 H2A . 0.9300 ?
    C3 C4 . 1.392(3) ?
    C3 H3A . 0.9300 ?
    C4 C5 . 1.370(3) ?
    C5 C6 . 1.422(3) ?
    C5 H5A . 0.9300 ?
    C6 C7 . 1.467(3) ?
    C7 C18 . 1.509(3) ?
    C8 C9 . 1.516(3) ?
    C8 H8A . 0.9700 ?
    C8 H8B . 0.9700 ?
    C9 H9A . 0.9700 ?
    C9 H9B . 0.9700 ?
    C10 C11 . 1.461(3) ?
    C10 C19 . 1.510(3) ?
    C11 C16 . 1.413(3) ?
    C11 C12 . 1.423(3) ?
    C12 C13 . 1.374(3) ?
    C12 H12A . 0.9300 ?
    C13 C14 . 1.400(3) ?
    C14 C15 . 1.363(3) ?
    C14 H14A . 0.9300 ?
    C15 C16 . 1.415(3) ?
    C15 H15A . 0.9300 ?
    C17 H17A . 0.9600 ?
    C17 H17B . 0.9600 ?
    C17 H17C . 0.9600 ?
    C18 H18A . 0.9600 ?
    C18 H18B . 0.9600 ?
    C18 H18C . 0.9600 ?
    C19 H19A . 0.9600 ?
    C19 H19B . 0.9600 ?
    C19 H19C . 0.9600 ?
    C20 H20A . 0.9600 ?
    C20 H20B . 0.9600 ?
    C20 H20C . 0.9600 ?
    O1W H1W1 . 0.8359 ?
loop_
    _geom_contact_atom_site_label_1
    _geom_contact_atom_site_label_2
    _geom_contact_distance
    _geom_contact_site_symmetry_1
    _geom_contact_site_symmetry_2
    _geom_contact_publ_flag
    Ni1 Ni1 3.4404(4) . 5_565 y
    Ni1 Ni1 4.1588(4) . 5_575 y
    Ni1 N1 3.383(2) . 5_565 y
    Ni1 N2 3.756(2) . 5_565 y
    Ni1 N2 3.728(2) . 5_575 y
    Cg1 Cg3 3.7905(12) . 3_575 y
    Cg3 Cg4 3.5310(11) . 3_565 y
    Cg4 Cg4 3.6152(11) . 3_575 y
loop_
    _geom_angle_atom_site_label_1
    _geom_angle_atom_site_label_2
    _geom_angle_atom_site_label_3
    _geom_angle_site_symmetry_1
    _geom_angle_site_symmetry_3
    _geom_angle
    _geom_angle_publ_flag
    O2 Ni1 O1 . . 81.89(7) y
    O2 Ni1 N1 . . 175.30(8) y
    O1 Ni1 N1 . . 94.47(8) y
    O2 Ni1 N2 . . 93.96(8) y
    O1 Ni1 N2 . . 175.13(8) y
    N1 Ni1 N2 . . 89.81(8) y
    C1 O1 Ni1 . . 127.23(14) ?
    C16 O2 Ni1 . . 128.42(14) ?
    C4 O3 C17 . . 118.2(2) ?
    C13 O4 C20 . . 116.57(19) ?
    C7 N1 C8 . . 118.98(19) ?
    C7 N1 Ni1 . . 128.81(16) ?
    C8 N1 Ni1 . . 112.03(14) ?
    C10 N2 C9 . . 118.29(19) ?
    C10 N2 Ni1 . . 129.30(16) ?
    C9 N2 Ni1 . . 112.11(15) ?
    O1 C1 C6 . . 125.0(2) ?
    O1 C1 C2 . . 116.6(2) ?
    C6 C1 C2 . . 118.4(2) ?
    C3 C2 C1 . . 121.7(2) ?
    C3 C2 H2A . . 119.2 ?
    C1 C2 H2A . . 119.2 ?
    C2 C3 C4 . . 119.9(2) ?
    C2 C3 H3A . . 120.1 ?
    C4 C3 H3A . . 120.1 ?
    C5 C4 O3 . . 125.5(2) ?
    C5 C4 C3 . . 120.2(2) ?
    O3 C4 C3 . . 114.4(2) ?
    C4 C5 C6 . . 121.2(2) ?
    C4 C5 H5A . . 119.4 ?
    C6 C5 H5A . . 119.4 ?
    C1 C6 C5 . . 118.6(2) ?
    C1 C6 C7 . . 121.4(2) ?
    C5 C6 C7 . . 119.9(2) ?
    N1 C7 C6 . . 122.0(2) ?
    N1 C7 C18 . . 121.0(2) ?
    C6 C7 C18 . . 117.0(2) ?
    N1 C8 C9 . . 110.42(18) ?
    N1 C8 H8A . . 109.6 ?
    C9 C8 H8A . . 109.6 ?
    N1 C8 H8B . . 109.6 ?
    C9 C8 H8B . . 109.6 ?
    H8A C8 H8B . . 108.1 ?
    N2 C9 C8 . . 110.95(18) ?
    N2 C9 H9A . . 109.4 ?
    C8 C9 H9A . . 109.4 ?
    N2 C9 H9B . . 109.4 ?
    C8 C9 H9B . . 109.4 ?
    H9A C9 H9B . . 108.0 ?
    N2 C10 C11 . . 121.9(2) ?
    N2 C10 C19 . . 119.9(2) ?
    C11 C10 C19 . . 118.2(2) ?
    C16 C11 C12 . . 118.1(2) ?
    C16 C11 C10 . . 121.2(2) ?
    C12 C11 C10 . . 120.6(2) ?
    C13 C12 C11 . . 121.2(2) ?
    C13 C12 H12A . . 119.4 ?
    C11 C12 H12A . . 119.4 ?
    C12 C13 O4 . . 125.2(2) ?
    C12 C13 C14 . . 120.2(2) ?
    O4 C13 C14 . . 114.6(2) ?
    C15 C14 C13 . . 119.8(2) ?
    C15 C14 H14A . . 120.1 ?
    C13 C14 H14A . . 120.1 ?
    C14 C15 C16 . . 121.8(2) ?
    C14 C15 H15A . . 119.1 ?
    C16 C15 H15A . . 119.1 ?
    O2 C16 C11 . . 124.8(2) ?
    O2 C16 C15 . . 116.4(2) ?
    C11 C16 C15 . . 118.8(2) ?
    O3 C17 H17A . . 109.5 ?
    O3 C17 H17B . . 109.5 ?
    H17A C17 H17B . . 109.5 ?
    O3 C17 H17C . . 109.5 ?
    H17A C17 H17C . . 109.5 ?
    H17B C17 H17C . . 109.5 ?
    C7 C18 H18A . . 109.5 ?
    C7 C18 H18B . . 109.5 ?
    H18A C18 H18B . . 109.5 ?
    C7 C18 H18C . . 109.5 ?
    H18A C18 H18C . . 109.5 ?
    H18B C18 H18C . . 109.5 ?
    C10 C19 H19A . . 109.5 ?
    C10 C19 H19B . . 109.5 ?
    H19A C19 H19B . . 109.5 ?
    C10 C19 H19C . . 109.5 ?
    H19A C19 H19C . . 109.5 ?
    H19B C19 H19C . . 109.5 ?
    O4 C20 H20A . . 109.5 ?
    O4 C20 H20B . . 109.5 ?
    H20A C20 H20B . . 109.5 ?
    O4 C20 H20C . . 109.5 ?
    H20A C20 H20C . . 109.5 ?
    H20B C20 H20C . . 109.5 ?
loop_
    _geom_torsion_atom_site_label_1
    _geom_torsion_atom_site_label_2
    _geom_torsion_atom_site_label_3
    _geom_torsion_atom_site_label_4
    _geom_torsion_site_symmetry_1
    _geom_torsion_site_symmetry_2
    _geom_torsion_site_symmetry_3
    _geom_torsion_site_symmetry_4
    _geom_torsion
    _geom_torsion_publ_flag
    O2 Ni1 O1 C1 . . . . -166.3(2) ?
    N1 Ni1 O1 C1 . . . . 10.7(2) ?
    N2 Ni1 O1 C1 . . . . 162.0(9) ?
    O1 Ni1 O2 C16 . . . . -172.8(2) ?
    N1 Ni1 O2 C16 . . . . 147.8(9) ?
    N2 Ni1 O2 C16 . . . . 4.6(2) ?
    O2 Ni1 N1 C7 . . . . 33.3(11) ?
    O1 Ni1 N1 C7 . . . . -5.7(2) ?
    N2 Ni1 N1 C7 . . . . 176.6(2) ?
    O2 Ni1 N1 C8 . . . . -151.6(9) ?
    O1 Ni1 N1 C8 . . . . 169.41(15) ?
    N2 Ni1 N1 C8 . . . . -8.25(15) ?
    O2 Ni1 N2 C10 . . . . -1.8(2) ?
    O1 Ni1 N2 C10 . . . . 29.6(10) ?
    N1 Ni1 N2 C10 . . . . -179.0(2) ?
    O2 Ni1 N2 C9 . . . . 171.73(15) ?
    O1 Ni1 N2 C9 . . . . -156.8(9) ?
    N1 Ni1 N2 C9 . . . . -5.46(16) ?
    Ni1 O1 C1 C6 . . . . -8.5(3) ?
    Ni1 O1 C1 C2 . . . . 171.10(16) ?
    O1 C1 C2 C3 . . . . -179.1(2) ?
    C6 C1 C2 C3 . . . . 0.6(4) ?
    C1 C2 C3 C4 . . . . -0.3(4) ?
    C17 O3 C4 C5 . . . . 8.2(4) ?
    C17 O3 C4 C3 . . . . -171.5(2) ?
    C2 C3 C4 C5 . . . . -0.2(4) ?
    C2 C3 C4 O3 . . . . 179.5(2) ?
    O3 C4 C5 C6 . . . . -179.3(3) ?
    C3 C4 C5 C6 . . . . 0.4(4) ?
    O1 C1 C6 C5 . . . . 179.2(2) ?
    C2 C1 C6 C5 . . . . -0.4(3) ?
    O1 C1 C6 C7 . . . . -1.9(4) ?
    C2 C1 C6 C7 . . . . 178.5(2) ?
    C4 C5 C6 C1 . . . . -0.1(4) ?
    C4 C5 C6 C7 . . . . -179.0(2) ?
    C8 N1 C7 C6 . . . . -176.5(2) ?
    Ni1 N1 C7 C6 . . . . -1.6(3) ?
    C8 N1 C7 C18 . . . . 3.6(3) ?
    Ni1 N1 C7 C18 . . . . 178.43(16) ?
    C1 C6 C7 N1 . . . . 7.0(3) ?
    C5 C6 C7 N1 . . . . -174.1(2) ?
    C1 C6 C7 C18 . . . . -173.1(2) ?
    C5 C6 C7 C18 . . . . 5.8(3) ?
    C7 N1 C8 C9 . . . . -164.8(2) ?
    Ni1 N1 C8 C9 . . . . 19.5(2) ?
    C10 N2 C9 C8 . . . . -168.1(2) ?
    Ni1 N2 C9 C8 . . . . 17.5(2) ?
    N1 C8 C9 N2 . . . . -23.6(3) ?
    C9 N2 C10 C11 . . . . -176.6(2) ?
    Ni1 N2 C10 C11 . . . . -3.4(3) ?
    C9 N2 C10 C19 . . . . 2.3(3) ?
    Ni1 N2 C10 C19 . . . . 175.59(16) ?
    N2 C10 C11 C16 . . . . 7.2(4) ?
    C19 C10 C11 C16 . . . . -171.8(2) ?
    N2 C10 C11 C12 . . . . -174.0(2) ?
    C19 C10 C11 C12 . . . . 7.0(3) ?
    C16 C11 C12 C13 . . . . 2.3(3) ?
    C10 C11 C12 C13 . . . . -176.5(2) ?
    C11 C12 C13 O4 . . . . 178.6(2) ?
    C11 C12 C13 C14 . . . . 0.7(4) ?
    C20 O4 C13 C12 . . . . 7.9(4) ?
    C20 O4 C13 C14 . . . . -174.1(2) ?
    C12 C13 C14 C15 . . . . -2.4(4) ?
    O4 C13 C14 C15 . . . . 179.5(2) ?
    C13 C14 C15 C16 . . . . 1.0(4) ?
    Ni1 O2 C16 C11 . . . . -2.0(3) ?
    Ni1 O2 C16 C15 . . . . 178.21(16) ?
    C12 C11 C16 O2 . . . . 176.6(2) ?
    C10 C11 C16 O2 . . . . -4.6(4) ?
    C12 C11 C16 C15 . . . . -3.7(3) ?
    C10 C11 C16 C15 . . . . 175.2(2) ?
    C14 C15 C16 O2 . . . . -178.2(2) ?
    C14 C15 C16 C11 . . . . 2.1(4) ?
loop_
    _geom_hbond_atom_site_label_D
    _geom_hbond_atom_site_label_H
    _geom_hbond_atom_site_label_A
    _geom_hbond_site_symmetry_A
    _geom_hbond_distance_DH
    _geom_hbond_distance_HA
    _geom_hbond_distance_DA
    _geom_hbond_angle_DHA
    _geom_hbond_publ_flag
    O1W H1W1 O1 . 0.8400 2.4100 3.1173(19) 143.00 y
    O1W H1W1 O2 . 0.8400 2.2100 2.9077(16) 141.00 y
    C8 H8A O2 5_565 0.9700 2.4700 3.319(3) 146.00 y
    C9 H9A O1W 5_575 0.9700 2.5200 3.407(3) 152.00 y
    C18 H18B Cg1 3_565 0.9600 2.7100 3.385(2) 127.00 y
    C19 H19C Cg2 3_565 0.9600 2.8100 3.652(3) 146.00 y
