# Supplementary material for: {4,4′-Dimeth­oxy-2,2′-[1,1′-(ethane-1,2-diyldinitrilo)diethyl­idyne]diphenolato}nickel(II) hemihydrate
Source: Acta Crystallogr Sect E Struct Rep Online. 2008 Jul 31;64(Pt 8):m1081–2. doi: 10.1107/S1600536808023362 (PMC2961936; doi:10.1107/S1600536808023362)
Supplement: Supplementary file 2 [file e-64-m1081-Isup2.hkl]

# 
# h,k,l, Fc-squared, Fo-squared, sigma(Fo-squared) and status flag 
# 
data_I
_shelx_title ' NIOM_0m in C2/c (100K)' 
_shelx_refln_list_code          4 
_shelx_F_calc_maximum      500.42 
_exptl_crystal_F_000      1768.00 
_reflns_d_resolution_high  0.7068 
 
loop_ 
 _symmetry_equiv_pos_as_xyz 
 'x, y, z' 
 '-x, y, -z+1/2' 
 'x+1/2, y+1/2, z' 
 '-x+1/2, y+1/2, -z+1/2' 
 '-x, -y, -z' 
 'x, -y, z-1/2' 
 '-x+1/2, -y+1/2, -z' 
 'x+1/2, -y+1/2, z-1/2' 
 
_cell_length_a    29.1721 
_cell_length_b     7.3032 
_cell_length_c    17.2833 
_cell_angle_alpha  90.000 
_cell_angle_beta  101.323 
_cell_angle_gamma  90.000 
 
_shelx_F_squared_multiplier     1.000 
 
loop_ 
 _refln_index_h 
 _refln_index_k 
 _refln_index_l 
 _refln_F_squared_calc 
 _refln_F_squared_meas 
 _refln_F_squared_sigma 
 _refln_observed_status 
   2   0   0   143140.28       -6.02      6.02 o 
   4   0   0    15899.67    18353.58    364.60 o 
   6   0   0     5529.45     6231.80    139.97 o 
   8   0   0    46516.63    51199.66   1116.64 o 
  10   0   0     6355.87     6519.28    157.25 o 
  12   0   0    21280.51    24633.30    507.50 o 
  14   0   0     5781.79     6008.26    184.46 o 
  16   0   0     3133.00     3727.33    143.67 o 
  18   0   0     1023.15     1295.15    132.45 o 
  20   0   0      212.77      152.69     40.70 o 
  22   0   0      356.36      411.83     86.42 o 
  24   0   0     3079.89     3686.01    332.76 o 
  26   0   0     3207.50     3754.49    211.94 o 
  28   0   0     4844.28     4762.38    421.29 o 
  30   0   0       26.43       72.59     86.36 o 
  32   0   0     2489.75     2468.88    297.73 o 
  34   0   0      845.83     1199.41    249.57 o 
  36   0   0     3185.55     3759.70    380.92 o 
  38   0   0     1304.71     1309.15    279.12 o 
  40   0   0     4094.67     4215.60    422.52 o 
   1   1   0     1521.99     1395.64     24.31 o 
   3   1   0      478.63      508.42     13.95 o 
   5   1   0       14.22       -9.96      9.96 o 
   7   1   0     6478.10     7091.51    121.04 o 
   9   1   0     2825.52     3187.05     57.52 o 
  11   1   0      105.15       88.32     20.29 o 
  13   1   0    12841.94    16557.98    261.00 o 
  15   1   0     3124.58     3578.47     83.86 o 
  17   1   0     9582.96    11811.91    225.06 o 
  19   1   0     1364.78     1741.35     74.90 o 
  21   1   0       64.03       47.17     44.08 o 
  23   1   0      241.24      342.44     48.91 o 
  25   1   0      157.93      314.25     65.96 o 
  27   1   0     1348.15     1068.05    129.19 o 
  29   1   0     4358.72     4572.06    207.06 o 
  31   1   0       68.55      -21.86     76.24 o 
  33   1   0     1030.21     1375.91    221.88 o 
  35   1   0      384.05      306.76    133.82 o 
  37   1   0      165.80      176.62    139.40 o 
  39   1   0       86.40      245.62    186.22 o 
   0   2   0    21397.14    22905.22    329.85 o 
   2   2   0   247908.86   261659.63   2528.98 o 
   4   2   0   173537.52   182925.13   1825.06 o 
   6   2   0    35056.32    35955.50    410.81 o 
   8   2   0     5670.08     5583.34     81.16 o 
  10   2   0    23968.79    24141.90    321.82 o 
  12   2   0     1413.07     1317.74     35.96 o 
  14   2   0      888.26      960.37     29.60 o 
  16   2   0     4535.26     4623.53     81.52 o 
  18   2   0       34.30       58.20     20.18 o 
  20   2   0       86.92       68.14     26.87 o 
  22   2   0     4241.51     4157.98    103.86 o 
  24   2   0      516.46      571.57     50.71 o 
  26   2   0     1263.75     1395.34     83.25 o 
  28   2   0      858.73     1131.75     92.54 o 
  30   2   0     5946.19     6609.92    316.60 o 
  32   2   0      981.83     1224.62    164.03 o 
  34   2   0     1418.18     1604.72    240.13 o 
  36   2   0     1134.43     1313.10    203.05 o 
  38   2   0     1868.38     2109.85    321.54 o 
   1   3   0     3931.69     4068.53     75.84 o 
   3   3   0     3998.19     4067.08     60.21 o 
   5   3   0      252.50      281.79     16.98 o 
   7   3   0     1864.51     2015.61     41.24 o 
   9   3   0       19.42      -10.71     15.89 o 
  11   3   0      775.15      962.16     32.87 o 
  13   3   0      198.77      201.73     20.99 o 
  15   3   0      251.97      292.90     23.55 o 
  17   3   0        3.70       -3.65     20.43 o 
  19   3   0     4200.38     4606.69    105.60 o 
  21   3   0     4227.15     4260.71    103.93 o 
  23   3   0       43.07       27.69     39.35 o 
  25   3   0        4.09       43.18     34.57 o 
  27   3   0     1581.81     1451.02     89.39 o 
  29   3   0      604.49      732.34    110.24 o 
  31   3   0     4197.70     3834.73    294.31 o 
  33   3   0     2256.47     2169.78    295.27 o 
  35   3   0     1101.86      874.32    233.42 o 
  37   3   0      343.96      342.61    200.86 o 
   0   4   0     3570.47     3210.72    195.32 o 
   2   4   0       39.75      154.79     30.60 o 
   4   4   0    10388.66    10429.91    130.57 o 
   6   4   0    75125.85    75583.33    776.56 o 
   8   4   0    32019.27    31927.82    389.78 o 
  10   4   0      546.64      391.78     29.88 o 
  12   4   0     3179.99     2941.12     68.51 o 
  14   4   0     1279.13     1232.96     49.45 o 
  16   4   0      518.41      545.33     45.44 o 
  18   4   0       69.59      110.19     35.35 o 
  20   4   0     2375.17     2028.66     85.30 o 
  22   4   0       12.14       85.92     41.26 o 
  24   4   0     1554.49     1445.24    101.21 o 
  26   4   0     1391.19     1305.60    134.74 o 
  28   4   0     1164.78     1233.66    129.13 o 
  30   4   0      429.69      432.92    187.18 o 
  32   4   0     2507.98     2001.76    291.44 o 
  34   4   0     3182.68     1952.50    298.55 o 
  36   4   0       71.58       94.14    175.68 o 
   1   5   0     4245.64     3790.45     81.91 o 
   3   5   0     4347.34     4230.37     86.91 o 
   5   5   0    11885.08    11693.55    175.16 o 
   7   5   0       23.32       32.72     23.42 o 
   9   5   0     3993.92     3687.51    110.14 o 
  11   5   0     5397.03     5144.21    134.67 o 
  13   5   0     5881.39     5678.39    145.10 o 
  15   5   0     3594.46     3324.64    127.80 o 
  17   5   0     1143.03     1122.19     84.68 o 
  19   5   0      245.58      151.62     73.72 o 
  21   5   0      120.84       -7.24     56.80 o 
  23   5   0      723.76      534.53     95.04 o 
  25   5   0       37.67        6.23     85.70 o 
  27   5   0     1625.67     1738.64    171.56 o 
  29   5   0      880.98      766.50    138.48 o 
  31   5   0      846.58      651.29    217.83 o 
  33   5   0     1009.32      583.15    228.50 o 
  35   5   0     1951.58     1435.58    292.26 o 
   0   6   0     4367.12     4229.57    133.83 o 
   2   6   0     2071.12     1870.86     63.88 o 
   4   6   0     2208.15     1998.67     71.78 o 
   6   6   0      100.19      135.24     38.56 o 
   8   6   0     6859.17     6551.74    148.38 o 
  10   6   0    16861.46    16213.38    283.34 o 
  12   6   0     3288.10     3108.12    167.34 o 
  14   6   0      321.21      208.27     73.53 o 
  16   6   0      206.74      164.16     69.30 o 
  18   6   0       96.02      124.33     71.31 o 
  20   6   0      589.90      561.86     96.69 o 
  22   6   0      309.08      221.02     91.05 o 
  24   6   0       68.64      154.22     99.65 o 
  26   6   0       46.84      113.41     99.46 o 
  28   6   0      701.90      589.14    132.82 o 
  30   6   0      932.63      720.36    250.94 o 
  32   6   0      201.42      217.55    186.90 o 
   1   7   0     3385.82     3771.70    137.40 o 
   3   7   0     3491.70     3349.42    134.32 o 
   5   7   0     1888.46     1927.99     94.05 o 
   7   7   0     9538.62     9387.03    245.20 o 
   9   7   0     2882.68     2712.98    139.59 o 
  11   7   0     3675.97     3520.45    188.17 o 
  13   7   0     2497.78     2191.52    147.00 o 
  15   7   0     2139.45     1745.71    205.54 o 
  17   7   0      572.41      442.44    149.89 o 
  19   7   0      749.70      806.00    174.18 o 
  21   7   0      824.75      631.61    129.48 o 
  23   7   0     1237.20      963.37    148.99 o 
  25   7   0      186.11       61.59    108.36 o 
  27   7   0       42.82       60.98    107.30 o 
  29   7   0      673.87      385.03    136.14 o 
   0   8   0     2711.16     3257.00    298.28 o 
   2   8   0     2226.93     2332.13    236.30 o 
   4   8   0       37.37       85.00     79.48 o 
   6   8   0      537.79      383.17     94.82 o 
   8   8   0       70.97       88.68     90.94 o 
  10   8   0       95.87      165.52     71.39 o 
  12   8   0     1437.83     1279.54    175.96 o 
  14   8   0     1710.91     1553.96    182.25 o 
  16   8   0      943.92     1107.74    227.68 o 
  18   8   0       28.37      166.11    152.42 o 
  20   8   0        3.58      -55.06     99.34 o 
  22   8   0      228.86       69.31    157.21 o 
  24   8   0       57.88       78.67    117.65 o 
   1   9   0     2379.59     2581.55    203.86 o 
   3   9   0     2250.48     2191.43    192.91 o 
   5   9   0     2348.91     2860.75    215.82 o 
   7   9   0     1705.37     1459.83    168.24 o 
   9   9   0     2555.37     2225.88    288.70 o 
  11   9   0      680.38      690.15    201.95 o 
  13   9   0      228.62      346.72    177.05 o 
  15   9   0      158.59      190.46    149.41 o 
  17   9   0      348.67      367.51    190.19 o 
  19   9   0       36.85      -58.29    153.24 o 
   0  10   0       96.26       41.32    141.48 o 
   2  10   0       11.44       59.40    103.32 o 
   4  10   0      351.26      288.33    116.38 o 
   6  10   0        3.10       68.41    166.65 o 
   8  10   0        2.04      148.59    160.91 o 
 -39   1   1       14.25      -94.71    126.03 o 
 -37   1   1       23.09       57.94    126.41 o 
 -35   1   1     1083.50     1340.53    181.08 o 
 -33   1   1     1011.41     1148.92    132.42 o 
 -31   1   1     6219.13     5911.73    241.53 o 
 -29   1   1     7512.14     7289.43    261.72 o 
 -27   1   1    12731.87    12007.41    251.26 o 
 -25   1   1    12947.26    12793.08    257.29 o 
 -23   1   1    15763.53    15157.33    292.85 o 
 -21   1   1    16198.79    15472.47    291.27 o 
 -19   1   1    10829.48     9415.60    194.06 o 
 -17   1   1     4000.33     3557.09     98.34 o 
 -15   1   1     8777.49     7737.73    144.18 o 
 -13   1   1     5122.48     4737.48     97.95 o 
 -11   1   1    12243.27    11429.42    167.73 o 
  -9   1   1     3670.14     3432.46     55.54 o 
  -7   1   1     4245.03     3918.12     55.46 o 
  -5   1   1     3825.75     3445.62     39.70 o 
  -3   1   1      263.50      157.12      7.37 o 
  -1   1   1        6.68        2.96      7.01 o 
   1   1   1    15208.17    14062.04    142.60 o 
   3   1   1      388.49      285.98     16.38 o 
   5   1   1     4490.94     3749.80     65.62 o 
   7   1   1    13168.47    11595.34    165.69 o 
   9   1   1    14231.12    12334.00    189.96 o 
  11   1   1    15421.53    14080.77    202.63 o 
  13   1   1     1207.88      638.40     32.15 o 
  15   1   1      919.28      470.42     55.66 o 
  17   1   1     3721.70     2903.76     76.87 o 
  19   1   1    14696.47    13304.75    224.73 o 
  21   1   1    18540.93    18067.42    332.53 o 
  23   1   1    10513.67    10176.82    219.44 o 
  25   1   1    15708.81    14674.41    339.77 o 
  27   1   1     9967.08     9069.29    289.63 o 
  29   1   1     4499.12     4416.48    206.02 o 
  31   1   1     1246.68     1405.74    135.44 o 
  33   1   1      105.22       98.26     88.48 o 
  35   1   1        0.19      -84.60    106.81 o 
  37   1   1      103.09      235.70    137.04 o 
  39   1   1       22.64       71.93    144.35 o 
 -40   2   1      242.15      387.22    231.51 o 
 -38   2   1      262.85      315.20    151.02 o 
 -36   2   1       85.57      147.65    146.95 o 
 -34   2   1      479.18      483.78    152.04 o 
 -32   2   1      284.03      216.49     93.90 o 
 -30   2   1      574.86      553.41    106.87 o 
 -28   2   1      238.98       93.29     51.95 o 
 -26   2   1      267.54      307.09     43.28 o 
 -24   2   1     1467.81     1357.86     64.29 o 
 -22   2   1     2766.55     2778.06     86.19 o 
 -20   2   1       35.32        9.36     27.59 o 
 -18   2   1     1864.33     1806.32     53.58 o 
 -16   2   1     1608.55     1533.51     47.64 o 
 -14   2   1     5751.67     5662.88     79.73 o 
 -12   2   1     2105.56     1885.43     40.40 o 
 -10   2   1     1149.44     1255.77     32.17 o 
  -8   2   1     6142.21     5510.48     72.83 o 
  -6   2   1     5517.11     5216.40     70.71 o 
  -4   2   1   250418.16   240430.23   2079.71 o 
  -2   2   1    42734.79    42536.57    404.08 o 
   0   2   1     4753.20     4474.91     68.21 o 
   2   2   1    87713.92    83800.72    816.42 o 
   4   2   1    19863.36    19317.10    207.16 o 
   6   2   1     1211.40     1231.14     29.18 o 
   8   2   1      192.51      219.79     24.77 o 
  10   2   1      124.64      107.09     22.44 o 
  12   2   1     4391.94     4387.14     75.20 o 
  14   2   1      778.42      794.36     31.88 o 
  16   2   1      139.32      110.03     21.22 o 
  18   2   1      824.28      991.34     65.03 o 
  20   2   1      791.30      772.24     57.40 o 
  22   2   1      925.69      903.78     68.05 o 
  24   2   1     2026.51     2108.45    109.57 o 
  26   2   1        6.54      -58.37     58.37 o 
  28   2   1      159.39      195.18     78.45 o 
  30   2   1     1743.07     1515.95    140.83 o 
  32   2   1       89.39       -9.99     82.51 o 
  34   2   1      507.25      224.67    121.05 o 
  36   2   1      158.61      -16.69    168.84 o 
  38   2   1       19.15     -111.92    153.24 o 
 -39   3   1       14.31      219.74    210.44 o 
 -37   3   1      945.28      902.50    244.64 o 
 -35   3   1      247.96      261.34    195.66 o 
 -33   3   1     4958.95     5024.79    405.83 o 
 -31   3   1     1405.06     1875.65    322.71 o 
 -29   3   1     5248.39     5249.02    226.40 o 
 -27   3   1     4015.97     4293.87    133.54 o 
 -25   3   1     9463.17     9349.96    185.49 o 
 -23   3   1     6438.55     6036.67    135.32 o 
 -21   3   1     5510.88     5079.43    131.13 o 
 -19   3   1     9524.35     9404.41    175.96 o 
 -17   3   1    26963.13    27505.92    356.09 o 
 -15   3   1    10059.68    10451.08    143.52 o 
 -13   3   1    13913.80    13732.61    178.14 o 
 -11   3   1     3722.70     3239.50     66.18 o 
  -9   3   1     7990.87     7434.03    106.00 o 
  -7   3   1     3358.00     3271.66     49.15 o 
  -5   3   1      204.86      179.79     15.45 o 
  -3   3   1      204.12      248.05     16.80 o 
  -1   3   1       11.30       25.72     12.90 o 
   1   3   1    11271.59    11703.29    138.04 o 
   3   3   1    12411.30    11783.04    136.92 o 
   5   3   1     2476.50     2630.17     47.15 o 
   7   3   1       30.18       94.63     15.39 o 
   9   3   1       58.25       37.80     17.40 o 
  11   3   1      518.65      940.50     31.30 o 
  13   3   1     9805.58     9428.31    127.92 o 
  15   3   1    19490.59    20483.60    289.72 o 
  17   3   1    12645.98    12959.96    198.59 o 
  19   3   1     2612.32     2533.50     89.73 o 
  21   3   1     2672.04     2396.01     91.21 o 
  23   3   1    14547.89    13183.88    262.85 o 
  25   3   1     1916.59     2038.05    102.09 o 
  27   3   1     1453.25     1659.57     90.28 o 
  29   3   1      852.19      710.61    181.16 o 
  31   3   1      542.83      238.62    165.29 o 
  33   3   1      154.85      252.03    175.14 o 
  35   3   1       49.77     -131.63    131.63 o 
  37   3   1        1.26      182.80    184.17 o 
 -36   4   1      408.69      544.29    216.46 o 
 -34   4   1      226.13        8.21    155.43 o 
 -32   4   1      499.93      747.62    216.73 o 
 -30   4   1      108.96      -22.17    139.84 o 
 -28   4   1     1531.75     1445.17    133.10 o 
 -26   4   1     1591.16     1543.83    146.65 o 
 -24   4   1      637.18      705.24     74.69 o 
 -22   4   1      120.82      149.59     44.72 o 
 -20   4   1     5329.07     5209.52    126.00 o 
 -18   4   1     2838.40     2991.27    103.14 o 
 -16   4   1     4507.60     4813.91    105.72 o 
 -14   4   1     2498.79     2482.45     66.09 o 
 -12   4   1     2050.32     1926.78     56.84 o 
 -10   4   1    10245.85    10178.36    166.44 o 
  -8   4   1    12952.08    14583.59    212.70 o 
  -6   4   1    51578.79    56031.69    583.17 o 
  -4   4   1     2497.69     2717.29     52.28 o 
  -2   4   1      188.94      367.30     31.75 o 
   0   4   1        3.76       28.53     17.47 o 
   2   4   1      302.98      360.89     23.69 o 
   4   4   1    10776.93    10795.00    133.70 o 
   6   4   1    13276.64    14974.89    183.28 o 
   8   4   1    13034.26    13809.15    189.88 o 
  10   4   1     8451.31     8490.43    154.67 o 
  12   4   1      807.89      778.91     37.44 o 
  14   4   1     2450.58     2789.86     67.51 o 
  16   4   1     5870.43     6483.95    154.71 o 
  18   4   1     4814.15     4946.47    129.44 o 
  20   4   1     5163.01     5336.68    138.23 o 
  22   4   1     3209.23     3358.79    130.09 o 
  24   4   1       22.04       26.44     44.80 o 
  26   4   1      492.07      396.55     92.44 o 
  28   4   1      132.54      174.73     86.01 o 
  30   4   1      819.71      706.84    205.24 o 
  32   4   1      265.29      263.25    175.96 o 
  34   4   1      218.83       75.80    168.57 o 
  36   4   1      270.11      387.22    209.07 o 
 -35   5   1     1656.56     1304.77    282.68 o 
 -33   5   1      147.81      275.84    190.19 o 
 -31   5   1     1407.28     1413.41    268.18 o 
 -29   5   1      926.01      984.58    187.18 o 
 -27   5   1     2492.79     2102.05    183.91 o 
 -25   5   1      368.57      439.64     91.72 o 
 -23   5   1     1917.74     1671.21    134.75 o 
 -21   5   1     5368.57     5130.51    212.29 o 
 -19   5   1     9848.67    10134.96    311.46 o 
 -17   5   1     3252.21     3696.09    139.46 o 
 -15   5   1     8259.89     9046.20    553.05 o 
 -13   5   1     4512.92     4768.19    130.48 o 
 -11   5   1     2973.59     3077.63    127.18 o 
  -9   5   1     3051.93     3272.60     97.15 o 
  -7   5   1     1443.54     1755.13     45.93 o 
  -5   5   1      377.23      404.49     28.50 o 
  -3   5   1     1096.00     1288.73     45.29 o 
  -1   5   1      646.66      777.59     40.54 o 
   1   5   1      418.21      587.41     50.18 o 
   3   5   1     1496.78     1560.72     52.72 o 
   5   5   1       70.89      184.11     25.93 o 
   7   5   1      479.33      461.31     44.22 o 
   9   5   1       97.18       67.64     40.68 o 
  11   5   1     4351.81     4501.30    113.71 o 
  13   5   1     5851.50     6225.61    154.50 o 
  15   5   1     3504.20     4081.65    144.49 o 
  17   5   1     5687.30     5910.70    290.67 o 
  19   5   1     7773.70     8215.38    342.90 o 
  21   5   1     3056.87     2998.03    170.03 o 
  23   5   1      289.56      255.18     82.60 o 
  25   5   1      379.17      208.90     86.25 o 
  27   5   1       37.49       45.70     87.11 o 
  29   5   1      131.40       51.98     95.75 o 
  31   5   1      249.38      267.90    193.47 o 
  33   5   1      866.84      765.95    250.94 o 
  35   5   1       80.15       38.04    203.32 o 
 -32   6   1      448.11      704.11    238.35 o 
 -30   6   1     1580.34     1471.65    177.46 o 
 -28   6   1      129.58       55.12     95.01 o 
 -26   6   1      626.81      856.44    202.23 o 
 -24   6   1     1678.94     1586.01    170.26 o 
 -22   6   1     4063.95     3994.76    265.03 o 
 -20   6   1     2026.93     1929.45    145.40 o 
 -18   6   1     2421.06     2703.06    167.23 o 
 -16   6   1     2014.00     2160.66    174.30 o 
 -14   6   1     3301.05     3234.02    136.08 o 
 -12   6   1    11661.12    12371.28    255.30 o 
 -10   6   1    17611.66    18287.13    310.32 o 
  -8   6   1     6254.29     6737.98    150.12 o 
  -6   6   1     3522.87     3881.04     98.12 o 
  -4   6   1      742.07     1067.12     52.17 o 
  -2   6   1      359.51      343.99     36.47 o 
   0   6   1      108.23       67.04     28.45 o 
   2   6   1      284.01      231.42     44.39 o 
   4   6   1       26.23      -13.12     31.17 o 
   6   6   1     7922.30     8447.48    192.12 o 
   8   6   1     5575.49     6241.27    145.24 o 
  10   6   1     6461.00     7188.29    177.24 o 
  12   6   1     8130.84     8759.46    202.88 o 
  14   6   1     7390.41     8259.98    272.98 o 
  16   6   1     7951.55     9122.70    296.32 o 
  18   6   1     5077.25     5455.86    228.12 o 
  20   6   1     1980.20     2185.99    155.03 o 
  22   6   1     1231.70     1430.22    158.50 o 
  24   6   1     2438.24     2254.53    203.32 o 
  26   6   1      869.52      777.43    138.66 o 
  28   6   1      626.04      643.71    139.46 o 
  30   6   1      237.59      262.01    122.87 o 
  32   6   1       43.81       16.42    169.39 o 
 -29   7   1       37.03       48.34    110.85 o 
 -27   7   1       35.88       78.44    107.76 o 
 -25   7   1      813.07      923.81    296.50 o 
 -23   7   1     2162.37     2084.57    194.37 o 
 -21   7   1     1510.29     1629.60    343.71 o 
 -19   7   1      240.04      171.95    140.20 o 
 -17   7   1      696.25      850.85    269.50 o 
 -15   7   1       23.60       27.73     66.34 o 
 -13   7   1      163.10      163.57     74.85 o 
 -11   7   1     2856.37     2942.30    132.17 o 
  -9   7   1      233.41      297.89     74.38 o 
  -7   7   1      145.66      141.03     50.28 o 
  -5   7   1     1658.85     1593.32    106.60 o 
  -3   7   1      154.10      113.57     45.71 o 
  -1   7   1      336.70      330.69     59.09 o 
   1   7   1      130.15      101.09     61.48 o 
   3   7   1       46.77        7.70     41.95 o 
   5   7   1       14.27       59.77     46.16 o 
   7   7   1      229.58      359.67     57.28 o 
   9   7   1     4079.46     4123.66    153.54 o 
  11   7   1     2709.31     2848.20    245.24 o 
  13   7   1      649.03      724.44    172.75 o 
  15   7   1     1888.09     1890.74    206.10 o 
  17   7   1     1258.07     1236.07    126.65 o 
  19   7   1      292.42      274.05    103.29 o 
  21   7   1      160.59       79.56     95.81 o 
  23   7   1      222.38      167.01    103.28 o 
  25   7   1       67.69       50.65    107.21 o 
  27   7   1       48.82      -52.28    162.00 o 
  29   7   1      106.10       23.79    110.97 o 
 -24   8   1     1794.45     1596.85    186.34 o 
 -22   8   1     1880.73     2305.24    307.86 o 
 -20   8   1     2277.43     2183.19    291.99 o 
 -18   8   1     2445.98     2674.94    320.17 o 
 -16   8   1     4459.97     5000.43    399.26 o 
 -14   8   1     7404.94     7371.90    605.59 o 
 -12   8   1     5506.86     4887.68    283.33 o 
 -10   8   1      184.17      286.68    157.08 o 
  -8   8   1       11.99      104.92     68.60 o 
  -6   8   1      456.84      277.78    179.24 o 
  -4   8   1      660.96      779.53    122.91 o 
  -2   8   1        6.77      -34.84     60.46 o 
   0   8   1      184.19      231.50    121.09 o 
   2   8   1      911.42      768.59    121.41 o 
   4   8   1     1624.68     1556.37    155.15 o 
   6   8   1       18.55       40.07     75.95 o 
   8   8   1     2448.76     2393.25    153.78 o 
  10   8   1     5121.10     4998.61    215.46 o 
  12   8   1     7777.42     7551.97    357.27 o 
  14   8   1     5539.08     5198.42    300.11 o 
  16   8   1     1735.56     2125.18    289.25 o 
  18   8   1     1203.91     1220.05    159.04 o 
  20   8   1     1780.19     1800.94    305.12 o 
  22   8   1     1098.19      883.57    157.80 o 
  24   8   1      703.80      718.71    152.72 o 
 -19   9   1        4.91      174.86    189.37 o 
 -17   9   1        3.26      128.62    179.24 o 
 -15   9   1      253.97      123.69    148.05 o 
 -13   9   1      184.65      368.88    184.44 o 
 -11   9   1      832.72      708.48    218.10 o 
  -9   9   1      221.28      360.95    161.45 o 
  -7   9   1     1119.09     1095.27    150.85 o 
  -5   9   1       11.53      -24.72     80.86 o 
  -3   9   1      216.84      286.51    135.87 o 
  -1   9   1       54.81       52.98     86.10 o 
   1   9   1      199.68      233.84    102.25 o 
   3   9   1        2.19      161.73     98.10 o 
   5   9   1       57.38       62.13     88.12 o 
   7   9   1      707.94      612.67    130.11 o 
   9   9   1       45.42      112.74    140.11 o 
  11   9   1      154.79       54.46    136.00 o 
  13   9   1      468.72      417.04    183.35 o 
  15   9   1        3.71      420.05    185.54 o 
  17   9   1       59.89      278.30    169.66 o 
  19   9   1       33.12      146.40    185.26 o 
  -8  10   1      457.05      309.50    172.40 o 
  -6  10   1     1325.55     1119.51    250.94 o 
  -4  10   1      486.09      615.93    141.12 o 
  -2  10   1      165.81      318.91    126.34 o 
   0  10   1      200.81      255.55    113.61 o 
   2  10   1      170.36       40.42    105.36 o 
   4  10   1      357.99      216.76    112.05 o 
   6  10   1     1960.97     2273.96    274.88 o 
   8  10   1     1015.30     1337.06    264.62 o 
 -40   0   2     4563.39     5337.84    461.10 o 
 -38   0   2     2790.99     3507.94    384.48 o 
 -36   0   2     1204.17     1097.07    253.40 o 
 -34   0   2     5610.95     6835.81    467.67 o 
 -32   0   2     4542.29     5408.72    398.44 o 
 -30   0   2      469.65      545.41     76.17 o 
 -28   0   2      121.77      120.53     53.56 o 
 -26   0   2     6774.31     7256.82    215.54 o 
 -24   0   2       78.81      112.99     48.43 o 
 -22   0   2     5093.60     5148.63    227.91 o 
 -20   0   2     1357.50     1528.37     88.16 o 
 -18   0   2       13.59       10.47     23.42 o 
 -16   0   2       81.22       33.80     17.01 o 
 -14   0   2    28747.41    30079.90    508.63 o 
 -12   0   2     2809.72     3376.64     70.16 o 
 -10   0   2     2120.51     2111.18     50.80 o 
  -8   0   2      650.34      825.85     29.59 o 
  -6   0   2    42669.63    46120.36   1078.73 o 
  -4   0   2     5149.43     6323.85     94.51 o 
  -2   0   2   186613.80   205758.63   5516.15 o 
   0   0   2   158000.75   111834.94  16238.34 o 
   2   0   2    36274.96    40121.58    631.21 o 
   4   0   2     2224.58     2550.58     65.41 o 
   6   0   2    11290.23    11970.20    262.83 o 
   8   0   2     9445.30    10308.76    235.69 o 
  10   0   2     2343.75     2549.59     77.51 o 
  12   0   2     9271.37    10955.91    286.25 o 
  14   0   2     1469.69     1616.96     89.68 o 
  16   0   2      254.90      274.56     52.95 o 
  18   0   2     9535.63     9590.30    288.42 o 
  20   0   2     4115.05     4553.58    178.38 o 
  22   0   2     9925.88    11653.91    350.71 o 
  24   0   2     5474.90     6376.79    299.10 o 
  26   0   2    30576.15    34437.31   1287.80 o 
  28   0   2     9500.35    11351.63    639.52 o 
  30   0   2       36.60      161.41    188.82 o 
  32   0   2     2026.30     2153.64    274.20 o 
  34   0   2     2168.44     2451.37    298.28 o 
  36   0   2     4335.86     4830.22    403.36 o 
  38   0   2     2209.76     2667.55    348.63 o 
 -39   1   2      631.28      730.00    170.90 o 
 -37   1   2       74.27      -39.57    201.00 o 
 -35   1   2      238.08       82.97    119.30 o 
 -33   1   2        4.99      147.01     86.76 o 
 -31   1   2      298.90      313.72     87.21 o 
 -29   1   2       30.04       58.60     42.15 o 
 -27   1   2      651.49      788.54     73.84 o 
 -25   1   2      134.94      150.20     39.02 o 
 -23   1   2        0.40      -26.56     26.56 o 
 -21   1   2      913.77     1112.72     37.74 o 
 -19   1   2       76.82       60.64     18.82 o 
 -17   1   2     2080.89     2296.98     47.10 o 
 -15   1   2     2282.72     2554.93     47.00 o 
 -13   1   2     1640.52     1605.44     35.27 o 
 -11   1   2     3612.61     4179.27     69.91 o 
  -9   1   2      652.88      744.88     22.50 o 
  -7   1   2     5863.45     6553.19     67.80 o 
  -5   1   2    14861.17    16121.61    147.92 o 
  -3   1   2    59524.14    66656.39    580.29 o 
  -1   1   2     2080.72     2377.04     37.89 o 
   1   1   2    16032.98    17546.37    206.51 o 
   3   1   2    29309.26    30762.76    442.54 o 
   5   1   2      263.97      290.05     19.59 o 
   7   1   2     3259.31     3520.44     61.55 o 
   9   1   2     1697.56     1879.69     46.69 o 
  11   1   2      508.09      398.73     26.80 o 
  13   1   2    15139.85    18521.10    291.33 o 
  15   1   2     3501.12     4173.05     93.11 o 
  17   1   2     4247.63     5140.45    134.42 o 
  19   1   2        7.29       30.53     43.49 o 
  21   1   2      146.65       79.93     37.77 o 
  23   1   2      236.37      332.40     48.68 o 
  25   1   2       20.69       96.63     55.75 o 
  27   1   2      791.38      965.54    174.24 o 
  29   1   2       57.40      166.18     81.18 o 
  31   1   2       45.73       55.48     77.95 o 
  33   1   2        2.42      -52.54    102.88 o 
  35   1   2      203.57      115.17    120.26 o 
  37   1   2       12.49        9.50    124.76 o 
  39   1   2       65.29      -31.46    137.18 o 
 -40   2   2     1380.74     1422.71    296.36 o 
 -38   2   2     2943.54     3176.46    262.56 o 
 -36   2   2     4877.90     5597.16    312.01 o 
 -34   2   2      537.73      708.15    123.13 o 
 -32   2   2      877.30     1110.65    132.02 o 
 -30   2   2     3247.26     3185.80    232.38 o 
 -28   2   2     3214.72     3228.67    111.66 o 
 -26   2   2      125.74       86.35     40.41 o 
 -24   2   2     1601.38     1583.37     67.12 o 
 -22   2   2      568.55      682.91     43.99 o 
 -20   2   2     1566.81     1471.95     50.01 o 
 -18   2   2      599.49      672.83     33.87 o 
 -16   2   2     6972.77     7605.76    123.10 o 
 -14   2   2      710.77      629.74     25.63 o 
 -12   2   2    12318.20    12543.79    203.09 o 
 -10   2   2    21574.25    22659.36    230.59 o 
  -8   2   2    16889.88    17729.87    174.96 o 
  -6   2   2    18398.71    19489.50    185.20 o 
  -4   2   2   152627.80   161620.22   1395.10 o 
  -2   2   2    33041.65    35416.03    348.77 o 
   0   2   2    23572.09    24819.75    271.09 o 
   2   2   2    21013.35    21788.33    233.55 o 
   4   2   2    40977.71    43317.33    499.55 o 
   6   2   2     7770.00     7909.10    102.94 o 
   8   2   2     1268.06     1163.38     37.12 o 
  10   2   2      134.92       92.07     18.79 o 
  12   2   2     5853.12     6267.09    100.48 o 
  14   2   2      548.54      675.98     31.83 o 
  16   2   2     2018.45     2247.75     63.03 o 
  18   2   2        7.89       -3.54     21.78 o 
  20   2   2     4109.15     4284.52    109.07 o 
  22   2   2     6303.10     6591.49    147.74 o 
  24   2   2    13170.63    13781.43    315.36 o 
  26   2   2      797.37     1176.18    153.54 o 
  28   2   2     3472.18     3784.01    188.15 o 
  30   2   2     9311.34    10267.63    584.88 o 
  32   2   2     2124.45     2179.98    165.53 o 
  34   2   2     1221.33     1303.95    256.69 o 
  36   2   2     1544.31     2048.01    313.88 o 
  38   2   2      763.02      594.10    245.74 o 
 -39   3   2      379.61      206.06    221.66 o 
 -37   3   2      892.96      737.22    247.93 o 
 -35   3   2      529.67      785.11    224.12 o 
 -33   3   2      653.96      436.75    187.72 o 
 -31   3   2      188.81      148.07     89.65 o 
 -29   3   2      622.51      856.28    115.54 o 
 -27   3   2       39.29       19.99     47.95 o 
 -25   3   2       59.64       65.06     38.13 o 
 -23   3   2       20.38       23.82     34.04 o 
 -21   3   2      308.53      374.95     44.23 o 
 -19   3   2      477.58      480.20     72.31 o 
 -17   3   2     3531.71     3259.48     74.87 o 
 -15   3   2     1258.92     1220.27     48.09 o 
 -13   3   2     8925.60     8982.48    127.56 o 
 -11   3   2     9575.78     9003.13    144.81 o 
  -9   3   2     6561.57     6515.26     86.02 o 
  -7   3   2     9130.99     8959.79    105.36 o 
  -5   3   2    32664.94    32544.17    305.60 o 
  -3   3   2     1238.98     1066.13     27.31 o 
  -1   3   2     1124.30      934.67     27.59 o 
   1   3   2    15029.95    15169.42    165.05 o 
   3   3   2      289.75      367.64     20.50 o 
   5   3   2     6402.71     6332.79     85.25 o 
   7   3   2     3008.30     3094.40     58.02 o 
   9   3   2     2335.32     2361.65     53.47 o 
  11   3   2     1770.54     2123.02     58.39 o 
  13   3   2     5420.86     5735.47    103.90 o 
  15   3   2       39.73       29.56     22.97 o 
  17   3   2      732.80      885.49     67.02 o 
  19   3   2     2116.38     2032.43    145.86 o 
  21   3   2      637.58      754.00     56.08 o 
  23   3   2       17.15      116.46     39.06 o 
  25   3   2      921.92      976.66     97.44 o 
  27   3   2      717.22      553.96    179.61 o 
  29   3   2     3300.73     3150.01    263.12 o 
  31   3   2      590.49      692.61    200.59 o 
  33   3   2      503.18      586.71    201.41 o 
  35   3   2       35.68      122.87    182.80 o 
  37   3   2      160.54      270.37    206.06 o 
 -36   4   2      493.84      351.37    203.60 o 
 -34   4   2     3391.45     3859.03    394.88 o 
 -32   4   2     1541.04      950.67    225.49 o 
 -30   4   2      605.38      373.53    168.30 o 
 -28   4   2      389.65      242.83     84.67 o 
 -26   4   2     1389.16     1143.67    117.60 o 
 -24   4   2       12.73       20.19     54.92 o 
 -22   4   2        0.40       26.61     36.79 o 
 -20   4   2     2964.75     2868.71    102.80 o 
 -18   4   2      774.98      747.30     60.96 o 
 -16   4   2       57.17       58.23     33.30 o 
 -14   4   2     2679.90     2408.83     69.47 o 
 -12   4   2     8826.83     8310.45    122.13 o 
 -10   4   2     8190.25     7759.19    125.09 o 
  -8   4   2    61202.00    60951.47    656.68 o 
  -6   4   2    56401.52    55816.63    585.18 o 
  -4   4   2     1600.65     1404.62     44.05 o 
  -2   4   2     9832.09     9248.07    119.02 o 
   0   4   2     8249.76     7807.94    108.27 o 
   2   4   2    23091.84    22588.38    239.78 o 
   4   4   2     5089.98     4546.46     71.64 o 
   6   4   2     8888.46     9032.17    128.14 o 
   8   4   2     5717.14     5482.82    114.12 o 
  10   4   2     2557.22     2351.04     71.02 o 
  12   4   2      198.25      146.11     30.24 o 
  14   4   2       89.41       86.12     31.09 o 
  16   4   2       49.40       77.81     30.82 o 
  18   4   2     3131.88     2946.70     95.70 o 
  20   4   2     2404.72     2431.88     88.55 o 
  22   4   2      530.91      574.14     53.52 o 
  24   4   2       22.07       15.58     61.83 o 
  26   4   2     1278.15     1252.59    125.90 o 
  28   4   2     1771.40     1288.15    153.86 o 
  30   4   2     2472.32     1957.98    271.46 o 
  32   4   2     3749.15     3088.16    342.89 o 
  34   4   2     2837.01     1944.02    302.38 o 
  36   4   2      372.30      182.53    186.36 o 
 -35   5   2     1421.72     1681.86    300.74 o 
 -33   5   2     1400.30     1376.19    269.82 o 
 -31   5   2      609.86      694.80    217.01 o 
 -29   5   2       75.57      199.47    104.58 o 
 -27   5   2       83.87      181.34     98.37 o 
 -25   5   2       32.94       40.58     67.02 o 
 -23   5   2      178.37       91.87     74.45 o 
 -21   5   2      128.67      171.12     98.86 o 
 -19   5   2       71.18      113.06     65.44 o 
 -17   5   2      144.62      152.52     51.59 o 
 -15   5   2     4160.16     3832.64    147.77 o 
 -13   5   2     2728.30     2468.82     81.98 o 
 -11   5   2     2102.91     1918.62     71.51 o 
  -9   5   2    14175.05    13089.70    229.99 o 
  -7   5   2     9974.40     9028.10    127.62 o 
  -5   5   2     4834.85     4286.36     77.88 o 
  -3   5   2     3364.18     2854.29     65.50 o 
  -1   5   2     7520.72     7326.78    115.66 o 
   1   5   2     1289.21     1121.01     41.60 o 
   3   5   2     3830.11     3639.09     78.08 o 
   5   5   2       92.54       86.21     26.70 o 
   7   5   2     1338.34     1423.62     75.81 o 
   9   5   2     2130.88     2038.45     83.28 o 
  11   5   2     2307.10     2395.39     91.48 o 
  13   5   2       52.27      152.63     41.29 o 
  15   5   2      946.91     1066.83     84.11 o 
  17   5   2       39.16       58.64     48.39 o 
  19   5   2      135.61       54.68     65.52 o 
  21   5   2       52.37       47.87     67.21 o 
  23   5   2     1361.27     1094.22    121.94 o 
  25   5   2      964.89     1044.93    201.00 o 
  27   5   2     2586.50     2421.57    308.82 o 
  29   5   2      761.75      827.53    146.17 o 
  31   5   2     2974.50     2507.19    329.48 o 
  33   5   2     1139.69      888.00    248.48 o 
 -32   6   2     1765.22     1512.47    279.40 o 
 -30   6   2     1280.56     1159.63    164.50 o 
 -28   6   2      487.91      243.85    115.56 o 
 -26   6   2      366.58      133.21     98.56 o 
 -24   6   2      235.11      170.89     99.34 o 
 -22   6   2        5.12       28.30     71.09 o 
 -20   6   2       22.36       36.76     66.67 o 
 -18   6   2      909.16      755.91    100.47 o 
 -16   6   2     1547.69     1536.12    141.93 o 
 -14   6   2     1011.58     1052.80     88.30 o 
 -12   6   2     2409.64     2321.23     98.25 o 
 -10   6   2    20827.51    20060.06    344.24 o 
  -8   6   2     1407.77     1441.33     70.45 o 
  -6   6   2       15.66      -22.56     29.13 o 
  -4   6   2     5816.55     5543.72    110.68 o 
  -2   6   2     3062.95     2901.25     77.63 o 
   0   6   2     3012.04     3168.70     88.19 o 
   2   6   2      451.27      407.27     41.71 o 
   4   6   2     3952.19     3904.52    120.22 o 
   6   6   2     1486.69     1387.04     78.86 o 
   8   6   2      975.45      810.58     84.47 o 
  10   6   2      669.17      698.62     64.16 o 
  12   6   2        8.22       19.95     46.16 o 
  14   6   2      736.72      584.58     89.61 o 
  16   6   2     1317.45     1481.48    138.69 o 
  18   6   2      372.22      361.04     83.41 o 
  20   6   2        3.58       24.28     71.51 o 
  22   6   2       18.37       13.03     77.97 o 
  24   6   2      363.35      402.04    117.46 o 
  26   6   2      370.67      387.48    122.78 o 
  28   6   2      312.28      369.88    132.25 o 
  30   6   2      181.43      202.56    198.94 o 
  32   6   2      124.26      -31.47    159.27 o 
 -29   7   2      263.43      197.49    124.59 o 
 -27   7   2       43.25       85.13    152.97 o 
 -25   7   2        9.61      133.57     98.20 o 
 -23   7   2      199.63      309.97    112.67 o 
 -21   7   2      298.20      329.36    116.73 o 
 -19   7   2      424.40      286.97     91.03 o 
 -17   7   2     1320.13     1382.32    130.42 o 
 -15   7   2       76.51      121.29     71.15 o 
 -13   7   2      683.08      608.95    125.02 o 
 -11   7   2     7073.25     6094.88    189.66 o 
  -9   7   2     2617.23     2419.82    121.33 o 
  -7   7   2     2037.96     1797.98     92.58 o 
  -5   7   2     3270.25     3151.23    133.19 o 
  -3   7   2     6158.53     5808.31    157.99 o 
  -1   7   2     3601.99     3502.55    133.43 o 
   1   7   2     3863.19     3827.82    175.96 o 
   3   7   2      609.83      547.20     60.86 o 
   5   7   2      441.38      625.66     73.06 o 
   7   7   2     3323.74     3151.28    136.22 o 
   9   7   2     1512.20     1647.05    192.77 o 
  11   7   2     1609.11     1534.45    103.17 o 
  13   7   2      657.14      544.36    117.99 o 
  15   7   2       30.20      -48.86     67.15 o 
  17   7   2       36.94       22.94     74.97 o 
  19   7   2      672.64      557.54    126.87 o 
  21   7   2     1466.87     1160.36    275.43 o 
  23   7   2      833.02      791.47    149.39 o 
  25   7   2     1002.81     1104.21    262.84 o 
  27   7   2      475.32      472.27    141.99 o 
 -26   8   2      122.59       24.08    164.46 o 
 -24   8   2        4.74       -8.48    138.19 o 
 -22   8   2      176.48      262.16    166.38 o 
 -20   8   2       73.54      -42.69    139.56 o 
 -18   8   2       99.14      143.67    146.40 o 
 -16   8   2      713.83      911.81    210.71 o 
 -14   8   2     6088.64     5543.00    360.95 o 
 -12   8   2     2867.94     2478.29    248.34 o 
 -10   8   2     2718.91     2328.45    202.86 o 
  -8   8   2      686.06      855.27    125.15 o 
  -6   8   2      433.17      494.95    107.09 o 
  -4   8   2      169.50      213.08     93.82 o 
  -2   8   2      207.13      253.92     86.73 o 
   0   8   2      445.73      524.65    109.11 o 
   2   8   2      283.53      363.67     97.94 o 
   4   8   2        8.93       33.39     76.12 o 
   6   8   2      220.92      169.57     88.39 o 
   8   8   2      124.46      253.60     79.99 o 
  10   8   2      244.45      382.04     88.74 o 
  12   8   2      591.40      646.34    138.86 o 
  14   8   2      210.83      100.43    105.02 o 
  16   8   2        0.87      -39.30     89.87 o 
  18   8   2       12.00      108.99    101.25 o 
  20   8   2       51.64      202.34    114.55 o 
  22   8   2      305.34      310.52    262.16 o 
  24   8   2       99.25       -6.29    155.16 o 
 -19   9   2      628.68      280.77    196.76 o 
 -17   9   2      971.50      865.29    234.52 o 
 -15   9   2     2651.02     2563.84    326.74 o 
 -13   9   2      629.83      634.32    209.07 o 
 -11   9   2       40.97      128.62    153.79 o 
  -9   9   2      595.72      784.28    209.07 o 
  -7   9   2     3059.45     3510.26    238.08 o 
  -5   9   2     1883.23     1828.35    182.00 o 
  -3   9   2     1776.03     1760.69    177.05 o 
  -1   9   2     1664.55     1982.72    187.87 o 
   1   9   2     1705.91     1956.48    183.61 o 
   3   9   2     3720.46     3943.82    341.24 o 
   5   9   2     4918.13     4942.16    272.45 o 
   7   9   2     2744.22     2433.47    201.53 o 
   9   9   2     1286.16      981.31    224.67 o 
  11   9   2      573.60      384.75    177.33 o 
  13   9   2      768.54      640.34    200.31 o 
  15   9   2      103.80      -17.24    149.41 o 
  17   9   2      613.18      846.40    232.33 o 
  -8  10   2      191.18       92.77    148.87 o 
  -6  10   2       53.06      524.59    215.91 o 
  -4  10   2       23.09       58.22    100.10 o 
  -2  10   2       11.45       28.82    101.10 o 
   0  10   2       83.91      129.11    104.77 o 
   2  10   2        7.69      138.35    104.83 o 
   4  10   2        0.19       33.06    104.08 o 
   6  10   2      155.85      139.23    131.63 o 
   8  10   2      803.00     1026.74    253.95 o 
 -39   1   3      886.12     1037.03    186.75 o 
 -37   1   3     1576.09     1801.25    204.58 o 
 -35   1   3     2206.93     2354.11    216.80 o 
 -33   1   3     2875.35     2707.31    180.63 o 
 -31   1   3     3295.94     3129.46    190.80 o 
 -29   1   3     4366.69     4206.42    131.78 o 
 -27   1   3     4320.48     4110.54    134.86 o 
 -25   1   3     6802.39     6654.49    145.96 o 
 -23   1   3     7448.84     6609.33    127.72 o 
 -21   1   3    25472.69    23330.56    291.34 o 
 -19   1   3    26307.34    24860.28    322.24 o 
 -17   1   3    21777.51    20893.09    258.50 o 
 -15   1   3    28352.79    26461.71    302.91 o 
 -13   1   3    14870.58    13782.01    167.72 o 
 -11   1   3    12311.68    11505.59    141.83 o 
  -9   1   3      158.99      101.64     13.07 o 
  -7   1   3     2150.45     1972.17     33.54 o 
  -5   1   3      106.57       81.78     11.50 o 
  -3   1   3     4863.64     4647.29     53.74 o 
  -1   1   3       74.81       53.07     10.32 o 
   1   1   3     5424.06     4986.19     66.36 o 
   3   1   3     1675.97     1350.54     43.67 o 
   5   1   3    12354.03    10953.37    163.91 o 
   7   1   3     3811.23     3308.40     71.58 o 
   9   1   3    14466.85    12925.55    190.72 o 
  11   1   3    11446.58     9692.52    152.63 o 
  13   1   3     8449.87     7130.26    123.96 o 
  15   1   3     8640.53     7592.76    133.72 o 
  17   1   3    10827.31     9763.50    186.75 o 
  19   1   3     7043.01     6576.65    138.34 o 
  21   1   3    10233.32     9078.33    177.20 o 
  23   1   3     5866.42     5102.38    150.90 o 
  25   1   3     3326.53     3336.99    123.74 o 
  27   1   3      128.51       76.75     69.88 o 
  29   1   3      150.69      226.39     82.26 o 
  31   1   3        1.37       97.17     82.09 o 
  33   1   3      305.09      251.08    100.43 o 
  35   1   3       25.32      -28.13    123.93 o 
  37   1   3      946.40     1130.73    302.93 o 
 -40   2   3      209.29      344.59    154.90 o 
 -38   2   3      818.06      910.48    178.68 o 
 -36   2   3        1.27      178.34    122.26 o 
 -34   2   3       62.06       62.22     90.24 o 
 -32   2   3      963.71     1154.23    153.91 o 
 -30   2   3       54.85       18.17     77.40 o 
 -28   2   3      366.14      339.56     68.14 o 
 -26   2   3      258.70      221.17     47.60 o 
 -24   2   3       23.10       69.45     35.56 o 
 -22   2   3     1106.60     1153.16     53.98 o 
 -20   2   3     3666.93     3575.06     73.80 o 
 -18   2   3     4553.56     4050.58     72.52 o 
 -16   2   3        3.73       21.51     17.36 o 
 -14   2   3       88.16       51.56     16.59 o 
 -12   2   3       42.50       40.01     13.11 o 
 -10   2   3      435.83      539.30     20.61 o 
  -8   2   3       31.42        4.31     10.06 o 
  -6   2   3     6508.47     5644.35     63.19 o 
  -4   2   3       99.91       77.62     11.74 o 
  -2   2   3     4740.70     4111.93     48.47 o 
   0   2   3        4.03       10.22      9.03 o 
   2   2   3       24.79       18.37     10.72 o 
   4   2   3     3881.01     3751.05     68.38 o 
   6   2   3      839.14      955.47     38.12 o 
   8   2   3    13010.90    12207.94    179.96 o 
  10   2   3     3200.10     2973.40     69.26 o 
  12   2   3      799.55      707.36     36.58 o 
  14   2   3     5501.50     5106.68     92.97 o 
  16   2   3     6748.32     6019.07    114.77 o 
  18   2   3     8340.23     8123.00    145.94 o 
  20   2   3     2993.14     3164.91     94.81 o 
  22   2   3     5020.20     4739.69    135.66 o 
  24   2   3     2474.08     2358.59    139.03 o 
  26   2   3     1882.88     1643.39    104.59 o 
  28   2   3      356.18      279.53     86.93 o 
  30   2   3      569.36      507.35    107.11 o 
  32   2   3      598.97      445.83    134.28 o 
  34   2   3        3.46      -29.28    148.32 o 
  36   2   3       41.08      125.06    189.37 o 
  38   2   3      696.30      486.55    235.61 o 
 -39   3   3      114.47      489.02    229.05 o 
 -37   3   3      471.61      756.92    248.48 o 
 -35   3   3     1303.65     1198.87    264.62 o 
 -33   3   3     2018.63     1968.69    191.47 o 
 -31   3   3     3954.54     3868.63    305.93 o 
 -29   3   3     3519.42     3622.18    283.06 o 
 -27   3   3     4912.03     4970.98    212.56 o 
 -25   3   3     4746.49     4790.49    125.59 o 
 -23   3   3     8202.95     8196.41    170.12 o 
 -21   3   3      319.40      320.15     44.05 o 
 -19   3   3     3575.02     3638.93     83.62 o 
 -17   3   3    14087.10    14342.57    208.15 o 
 -15   3   3     2313.33     2332.61     62.87 o 
 -13   3   3     8573.83     8277.95    111.27 o 
 -11   3   3     3107.94     3102.13     57.72 o 
  -9   3   3    15919.71    16468.09    170.79 o 
  -7   3   3      337.31      407.39     18.79 o 
  -5   3   3     2004.10     1921.10     35.56 o 
  -3   3   3      595.95      664.24     21.79 o 
  -1   3   3    11464.66    10930.35    120.37 o 
   1   3   3      766.31      681.88     22.93 o 
   3   3   3    11531.42    10599.76    133.21 o 
   5   3   3     3796.69     3630.67     67.60 o 
   7   3   3    26343.02    24541.91    313.95 o 
   9   3   3     5459.09     4382.77     69.98 o 
  11   3   3     7396.40     6518.12    101.44 o 
  13   3   3    11938.09    12016.29    168.31 o 
  15   3   3    11740.33    13188.62    175.62 o 
  17   3   3     7469.85     7383.28    130.78 o 
  19   3   3    12401.14    11952.17    233.82 o 
  21   3   3     3958.29     3965.04    112.63 o 
  23   3   3     3064.74     3569.99    170.58 o 
  25   3   3      753.94      781.66     99.10 o 
  27   3   3     2344.74     2259.64    151.70 o 
  29   3   3     1828.40     1800.71    217.28 o 
  31   3   3      164.97     -118.76    125.61 o 
  33   3   3        0.35       56.92    149.14 o 
  35   3   3     1065.85      733.11    234.25 o 
  37   3   3      201.29        0.82    180.88 o 
 -36   4   3     2699.76     2534.01    359.03 o 
 -34   4   3     1806.49     2097.54    309.23 o 
 -32   4   3       43.32      -12.04    154.34 o 
 -30   4   3     1161.84      794.96    205.51 o 
 -28   4   3      743.90      999.01    117.43 o 
 -26   4   3     3715.96     3882.29    223.64 o 
 -24   4   3     1872.07     1895.23    148.53 o 
 -22   4   3     1191.81     1176.82     76.80 o 
 -20   4   3     1263.13     1378.90     79.52 o 
 -18   4   3     2571.31     2537.82     88.86 o 
 -16   4   3     4121.81     4153.15    237.25 o 
 -14   4   3     3087.21     3003.96    103.14 o 
 -12   4   3      309.57      352.14     31.17 o 
 -10   4   3      648.07      657.37     34.16 o 
  -8   4   3     1046.00     1325.88     38.34 o 
  -6   4   3     2131.90     2319.23     55.23 o 
  -4   4   3     3435.46     3684.22     63.15 o 
  -2   4   3     1558.33     1665.85     43.20 o 
   0   4   3     1823.29     1749.41     44.53 o 
   2   4   3     5778.92     5453.52     80.65 o 
   4   4   3      858.94      714.10     42.21 o 
   6   4   3     6930.07     7844.76    146.86 o 
   8   4   3      103.76      102.10     20.48 o 
  10   4   3     3686.40     3678.91     89.14 o 
  12   4   3     9634.65     9916.46    175.84 o 
  14   4   3     6808.87     7538.43    185.85 o 
  16   4   3     4874.49     5302.18    131.90 o 
  18   4   3     5559.10     5669.73    183.07 o 
  20   4   3     8401.59     8435.73    221.02 o 
  22   4   3      971.51     1167.95     85.87 o 
  24   4   3       16.20      -54.02     57.24 o 
  26   4   3     1815.94     1808.47    144.43 o 
  28   4   3       14.29       20.28     80.39 o 
  30   4   3        1.35      100.70    154.89 o 
  32   4   3      679.26      594.64    207.98 o 
  34   4   3       44.01      417.32    195.39 o 
 -35   5   3      417.40      305.12    190.74 o 
 -33   5   3     1244.09     1313.80    260.52 o 
 -31   5   3      704.57      864.74    233.42 o 
 -29   5   3     2142.69     1927.82    179.69 o 
 -27   5   3     3620.91     3795.45    232.69 o 
 -25   5   3     2906.61     2426.78    200.28 o 
 -23   5   3     1834.37     1922.14    142.45 o 
 -21   5   3     3391.42     3325.29    171.16 o 
 -19   5   3       18.41       30.70     57.39 o 
 -17   5   3     1276.17     1586.86     98.22 o 
 -15   5   3     3586.82     3776.77    128.22 o 
 -13   5   3     3113.37     3271.56    106.63 o 
 -11   5   3     1144.19     1182.62     71.70 o 
  -9   5   3      240.83      256.71     38.82 o 
  -7   5   3     1652.11     1847.93     59.61 o 
  -5   5   3     3551.51     3831.57     92.55 o 
  -3   5   3       28.45       -1.64     22.51 o 
  -1   5   3        4.97       19.02     20.80 o 
   1   5   3     4606.71     5033.23    106.60 o 
   3   5   3     3193.45     3733.10    102.94 o 
   5   5   3     3133.12     3189.84     90.81 o 
   7   5   3       72.28      171.54     37.28 o 
   9   5   3     7334.01     7792.16    188.89 o 
  11   5   3     9418.94    10261.70    242.07 o 
  13   5   3     8068.57     8956.11    221.46 o 
  15   5   3     4467.27     4773.08    135.64 o 
  17   5   3     5503.54     5963.00    290.78 o 
  19   5   3     2390.53     2661.04    159.36 o 
  21   5   3     1302.03     1321.63    131.94 o 
  23   5   3      730.57      729.67    106.92 o 
  25   5   3     1086.41      702.01    127.03 o 
  27   5   3      469.03      371.55    179.65 o 
  29   5   3      116.99       25.98     98.96 o 
  31   5   3     1005.47     1007.31    249.57 o 
  33   5   3        5.10      129.16    180.88 o 
 -32   6   3     3797.79     4216.69    413.49 o 
 -30   6   3     2039.09     1737.33    188.85 o 
 -28   6   3     2611.01     2480.29    207.36 o 
 -26   6   3     2081.43     2207.77    192.72 o 
 -24   6   3     4711.76     5147.67    269.78 o 
 -22   6   3     3534.28     3811.07    377.22 o 
 -20   6   3     2132.66     2419.33    243.87 o 
 -18   6   3      570.58      656.46    149.37 o 
 -16   6   3     3670.62     3805.66    235.17 o 
 -14   6   3     2351.42     2555.42    168.99 o 
 -12   6   3     7274.72     7930.16    212.03 o 
 -10   6   3     6723.09     7352.73    209.98 o 
  -8   6   3       48.10       47.67     32.01 o 
  -6   6   3      159.14      204.71     43.61 o 
  -4   6   3        0.73       28.67     25.64 o 
  -2   6   3      544.52      588.88     46.35 o 
   0   6   3     4515.92     4708.00    109.81 o 
   2   6   3     1926.38     2131.70     81.78 o 
   4   6   3     3733.56     4241.94    127.07 o 
   6   6   3     1552.87     1724.86     83.83 o 
   8   6   3     4651.55     4989.51    176.78 o 
  10   6   3     3824.86     3801.60    122.79 o 
  12   6   3     3088.87     3299.55    186.44 o 
  14   6   3     4076.24     4322.21    157.34 o 
  16   6   3     7077.97     8149.00    281.42 o 
  18   6   3     1820.80     2127.12    251.67 o 
  20   6   3       37.44       60.68     73.75 o 
  22   6   3      371.96      364.91    119.31 o 
  24   6   3     1179.74     1228.21    285.83 o 
  26   6   3      372.72      323.44    122.07 o 
  28   6   3      790.57      684.52    177.74 o 
  30   6   3      132.91      255.23    128.47 o 
 -29   7   3      513.32      456.99    126.92 o 
 -27   7   3      174.13      158.38    110.38 o 
 -25   7   3     1344.20     1234.79    324.00 o 
 -23   7   3     1167.19     1144.22    152.04 o 
 -21   7   3      585.74      697.16    131.38 o 
 -19   7   3     1993.46     1831.61    186.16 o 
 -17   7   3      748.01      873.26    113.48 o 
 -15   7   3     1010.50      778.77    103.08 o 
 -13   7   3     1018.00      879.41    136.62 o 
 -11   7   3      572.54      635.49    108.13 o 
  -9   7   3      991.65      989.54    103.13 o 
  -7   7   3      920.95      839.02     86.27 o 
  -5   7   3       60.43       81.84     46.00 o 
  -3   7   3      488.08      466.75     57.42 o 
  -1   7   3      235.99      223.78     70.13 o 
   1   7   3      222.99      170.35     49.21 o 
   3   7   3      594.26      560.96     70.74 o 
   5   7   3        5.24       72.59     58.26 o 
   7   7   3     2598.43     3193.89    204.57 o 
   9   7   3      450.58      659.05    130.44 o 
  11   7   3      755.66      939.31     88.27 o 
  13   7   3     1368.85     1234.02    119.90 o 
  15   7   3     3230.31     2992.47    179.63 o 
  17   7   3     1016.17      833.43    115.86 o 
  19   7   3        5.89      -57.92     87.22 o 
  21   7   3      204.57      248.43    113.62 o 
  23   7   3       55.65       83.41    162.69 o 
  25   7   3       58.55       49.41    108.55 o 
  27   7   3        8.01      -19.95    165.83 o 
 -24   8   3     1654.05     1510.56    262.71 o 
 -22   8   3     2776.07     2835.58    334.95 o 
 -20   8   3     2875.08     2772.64    332.76 o 
 -18   8   3     3483.81     3004.69    331.39 o 
 -16   8   3      956.46      868.84    210.16 o 
 -14   8   3     5564.06     5659.84    520.90 o 
 -12   8   3     1650.64     1492.03    177.69 o 
 -10   8   3      207.46       64.59     87.96 o 
  -8   8   3      232.15      133.58     83.81 o 
  -6   8   3        1.97       34.04     75.60 o 
  -4   8   3      209.07      215.95     89.00 o 
  -2   8   3      571.55      756.81    117.47 o 
   0   8   3      207.79      110.72     77.33 o 
   2   8   3     2960.35     3472.86    218.70 o 
   4   8   3     2725.59     2504.87    194.16 o 
   6   8   3     3806.30     3919.81    228.56 o 
   8   8   3     4677.96     4943.01    214.51 o 
  10   8   3     4660.61     5251.86    225.86 o 
  12   8   3     4053.83     3100.61    238.43 o 
  14   8   3     2564.87     2609.32    278.30 o 
  16   8   3      310.28      269.58    115.06 o 
  18   8   3      621.68      666.24    139.78 o 
  20   8   3     1142.59     1087.01    167.38 o 
  22   8   3      679.77      671.19    152.60 o 
  24   8   3      430.20      345.62    189.64 o 
 -19   9   3      153.67      -65.13    147.77 o 
 -17   9   3      351.99      287.33    186.36 o 
 -15   9   3      128.09     -105.08    137.92 o 
 -13   9   3       94.64      159.81    158.17 o 
 -11   9   3      768.80      889.09    218.92 o 
  -9   9   3      177.38      260.52    153.24 o 
  -7   9   3      123.16      130.29     96.24 o 
  -5   9   3      100.31       94.80    118.63 o 
  -3   9   3       27.46      134.39     96.16 o 
  -1   9   3      428.06      352.85    107.31 o 
   1   9   3     1500.40     1486.07    222.34 o 
   3   9   3       17.34      -75.43     75.43 o 
   5   9   3       66.64      111.21    100.27 o 
   7   9   3       16.55       16.66     88.07 o 
   9   9   3       94.51      -91.13    128.89 o 
  11   9   3      127.25      380.38    191.56 o 
  13   9   3        2.27      101.52    168.57 o 
  15   9   3      200.53      162.55    166.38 o 
  17   9   3       49.13       41.05    155.43 o 
  -8  10   3        3.97      170.21    155.71 o 
  -6  10   3       35.86      -27.64    155.43 o 
  -4  10   3      117.62      181.67    111.71 o 
  -2  10   3      294.40      329.96    129.82 o 
   0  10   3      716.78      736.43    144.22 o 
   2  10   3      232.80      252.45    111.94 o 
   4  10   3     2280.64     2121.62    212.48 o 
   6  10   3     4114.99     4179.48    388.04 o 
 -40   0   4     3621.43     4115.72    433.46 o 
 -38   0   4      407.38      512.55    227.95 o 
 -36   0   4     1733.58     1855.90    290.07 o 
 -34   0   4     1604.55     1916.65    275.84 o 
 -32   0   4     1594.34     1787.22    257.23 o 
 -30   0   4       16.36       -5.27     83.92 o 
 -28   0   4      151.68       76.36     59.36 o 
 -26   0   4      382.14      202.39     72.07 o 
 -24   0   4     4269.14     4660.96    316.75 o 
 -22   0   4      489.12      501.50     56.60 o 
 -20   0   4     9397.10    10053.48    203.06 o 
 -18   0   4    25901.09    28062.17    597.73 o 
 -16   0   4     7375.15     6960.88    267.74 o 
 -14   0   4    65845.45    71329.27   1078.75 o 
 -12   0   4    18189.65    19346.74    261.04 o 
 -10   0   4   106792.07   120157.17   1942.23 o 
  -8   0   4    29123.71    32425.20    426.96 o 
  -6   0   4    41805.86    45924.27    556.12 o 
  -4   0   4     1836.98     2446.37     55.41 o 
  -2   0   4    16956.03    22512.19    297.92 o 
   0   0   4    22283.00    26534.69    417.93 o 
   2   0   4     2956.42     3231.07     86.23 o 
   4   0   4    13732.67    15362.42    304.62 o 
   6   0   4     6070.00     6741.08    152.65 o 
   8   0   4     6394.31     6634.58    175.94 o 
  10   0   4      632.83      904.43     62.57 o 
  12   0   4      903.79      956.51    125.56 o 
  14   0   4      793.00     1136.89     71.25 o 
  16   0   4     1698.74     1957.86     95.98 o 
  18   0   4     2597.03     2837.66    119.43 o 
  20   0   4     5500.21     6344.66    214.64 o 
  22   0   4    19530.37    21521.60    587.12 o 
  26   0   4    14349.70     5691.95    387.76 o 
  28   0   4     3304.15     4110.45    407.19 o 
  30   0   4     3884.92     4051.96    333.31 o 
  32   0   4     2068.50     2733.23    300.74 o 
  34   0   4     3170.08     3762.16    363.68 o 
  36   0   4     2782.21     3048.48    350.82 o 
  38   0   4       18.53       94.68    193.47 o 
 -41   1   4      127.91      411.22    291.44 o 
 -39   1   4        0.67      -93.89    119.57 o 
 -37   1   4        0.71      -42.28    116.85 o 
 -35   1   4       43.97      344.82    134.75 o 
 -33   1   4        4.14      -12.93     81.37 o 
 -31   1   4       24.46       55.29     78.82 o 
 -29   1   4       59.42        1.31    101.67 o 
 -27   1   4     1357.26     1450.04     73.56 o 
 -25   1   4     7442.25     7595.81    162.64 o 
 -23   1   4    13719.46    15068.92    262.97 o 
 -21   1   4     5541.87     5634.87     98.07 o 
 -19   1   4     1032.38     1189.52     42.33 o 
 -17   1   4      360.22      583.90     31.74 o 
 -15   1   4      123.87      168.89     21.47 o 
 -13   1   4     9823.68    10759.81    130.07 o 
 -11   1   4      126.99      125.06     76.62 o 
  -9   1   4     2588.98     3112.61     42.25 o 
  -7   1   4     2086.70     2102.65     32.71 o 
  -5   1   4    12655.74    14268.51    140.96 o 
  -3   1   4     5694.42     6616.13     81.59 o 
  -1   1   4     9725.33    10700.20    109.39 o 
   1   1   4    21378.14    22036.85    239.67 o 
   3   1   4    11162.66    11623.65    175.85 o 
   5   1   4      401.36      483.56     27.18 o 
   7   1   4     1306.49     1519.70     46.22 o 
   9   1   4    12094.04    13538.04    221.28 o 
  11   1   4     3229.84     3558.78     82.90 o 
  13   1   4      955.68     1242.91     50.67 o 
  15   1   4     3801.65     4554.35     96.88 o 
  17   1   4      724.56      887.17     47.74 o 
  19   1   4     2356.29     2608.72     83.55 o 
  21   1   4       37.05       64.07     31.18 o 
  23   1   4      527.12      725.62     89.79 o 
  25   1   4     7077.07     6890.98    195.01 o 
  27   1   4      178.56       93.67     71.17 o 
  29   1   4      661.82      815.68    112.30 o 
  31   1   4      668.31      752.96    111.75 o 
  33   1   4      257.75      196.08    120.06 o 
  35   1   4        1.90       71.20    121.81 o 
  37   1   4      683.48      731.74    249.84 o 
 -40   2   4     2283.98     2598.05    251.19 o 
 -38   2   4     5150.85     6347.62    475.61 o 
 -36   2   4     1969.91     2078.83    264.35 o 
 -34   2   4     1091.21     1259.97    220.87 o 
 -32   2   4      857.68      838.71    121.66 o 
 -30   2   4     1447.17     1517.86    139.04 o 
 -28   2   4      254.38      369.26     88.66 o 
 -26   2   4     1419.52     1537.66    103.52 o 
 -24   2   4     3043.26     3133.03    127.66 o 
 -22   2   4      378.71      452.51     41.75 o 
 -20   2   4     2315.62     2337.05     61.83 o 
 -18   2   4     4098.11     3877.46     77.07 o 
 -16   2   4    22444.69    23456.39    277.51 o 
 -14   2   4     5293.62     5321.94     77.50 o 
 -12   2   4    31255.17    33388.21    301.36 o 
 -10   2   4    15035.11    14902.81    149.73 o 
  -8   2   4    32670.60    34138.45    318.53 o 
  -6   2   4    13666.91    14011.37    136.64 o 
  -4   2   4     6698.82     6559.87     75.07 o 
  -2   2   4    35207.60    37441.08    334.80 o 
   0   2   4       62.22       72.70     11.59 o 
   2   2   4     5344.35     5250.46     79.06 o 
   4   2   4      558.43      589.81     38.32 o 
   6   2   4     2030.06     1931.13     56.34 o 
   8   2   4      126.91      121.32     19.91 o 
  10   2   4     1833.76     1893.12     62.03 o 
  12   2   4       95.46       62.68     21.90 o 
  14   2   4     1858.12     2026.21     64.24 o 
  16   2   4     2812.91     3083.90     79.33 o 
  18   2   4     6985.71     7449.92    140.37 o 
  20   2   4     6133.35     6437.31    145.70 o 
  22   2   4     5435.58     5567.07    172.23 o 
  24   2   4     9302.25    10179.16    258.71 o 
  26   2   4     4441.41     4614.00    166.01 o 
  28   2   4     6001.17     6705.70    333.11 o 
  30   2   4     3717.13     4156.81    264.52 o 
  32   2   4     4550.39     4780.14    395.15 o 
  34   2   4     1631.20     1485.11    266.81 o 
  36   2   4      728.26      991.71    251.76 o 
 -39   3   4      372.38      428.81    224.67 o 
 -37   3   4       23.90       -1.92    161.18 o 
 -35   3   4       27.87      179.23    124.90 o 
 -33   3   4       12.23       92.11    107.65 o 
 -31   3   4      268.81      230.52     97.05 o 
 -29   3   4       58.18       14.30     79.36 o 
 -27   3   4     1042.21      912.51    119.30 o 
 -25   3   4      208.02      168.14     51.75 o 
 -23   3   4     1540.09     1535.62     83.75 o 
 -21   3   4    14488.06    14038.21    249.39 o 
 -19   3   4      820.97      980.48     51.91 o 
 -17   3   4     6211.43     5908.77    119.21 o 
 -15   3   4     2655.96     2497.68     72.28 o 
 -13   3   4     4128.39     4063.36     58.82 o 
 -11   3   4    12650.66    12514.77    131.87 o 
  -9   3   4     2402.36     2476.51     48.43 o 
  -7   3   4     7618.59     7813.42     90.27 o 
  -5   3   4     3974.32     3881.34     54.95 o 
  -3   3   4      144.66      150.43     16.40 o 
  -1   3   4     3345.48     2953.27     47.90 o 
   1   3   4       29.73       39.51     14.33 o 
   3   3   4     3720.65     3733.60     64.35 o 
   5   3   4     1694.43     2019.41     57.16 o 
   7   3   4     1921.13     1789.67     51.09 o 
   9   3   4     3303.26     3393.38     60.57 o 
  11   3   4      242.69      235.08     25.03 o 
  13   3   4      327.51      277.20     26.69 o 
  15   3   4      153.73      115.29     32.40 o 
  17   3   4     1506.01     1541.08     64.11 o 
  19   3   4      113.78      247.96     58.14 o 
  21   3   4     4185.13     3962.16    176.00 o 
  23   3   4     5910.79     5745.64    284.43 o 
  25   3   4      900.45      936.34    109.28 o 
  27   3   4     2435.91     2300.75    156.70 o 
  29   3   4      353.54      452.29    241.50 o 
  31   3   4      373.27      724.36    213.45 o 
  33   3   4      173.85      412.94    197.30 o 
  35   3   4       67.66       73.06    183.89 o 
 -38   4   4     1613.21     1356.49    318.26 o 
 -36   4   4     2632.66     2634.44    355.47 o 
 -34   4   4     3104.36     2552.07    335.50 o 
 -32   4   4     1654.32     1621.66    273.38 o 
 -30   4   4     1580.19     1286.71    238.08 o 
 -28   4   4     1473.31     1474.21    121.47 o 
 -26   4   4      496.70      534.26     80.95 o 
 -24   4   4        1.68       58.37     61.78 o 
 -22   4   4     2446.76     2228.86    116.94 o 
 -20   4   4      218.74      246.26     53.07 o 
 -18   4   4      491.03      400.25     54.02 o 
 -16   4   4     2345.21     2064.14    100.37 o 
 -14   4   4     5634.94     5222.67    113.63 o 
 -12   4   4     5282.26     5033.02     86.18 o 
 -10   4   4      782.16      788.66     34.26 o 
  -8   4   4     6015.88     5359.27     85.59 o 
  -6   4   4    12336.49    11286.78    149.17 o 
  -4   4   4    30834.97    29381.22    337.92 o 
  -2   4   4     5218.09     4992.26     76.68 o 
   0   4   4     5029.17     4926.42     77.37 o 
   2   4   4     1895.12     1774.91     45.35 o 
   4   4   4       12.92        3.79     15.21 o 
   6   4   4      461.18      551.78     33.46 o 
   8   4   4        2.82      -16.39     18.44 o 
  10   4   4     1822.57     1788.62     51.32 o 
  12   4   4     1546.48     1509.62     74.53 o 
  14   4   4     4840.96     4397.99    133.26 o 
  16   4   4     3943.63     3680.94    111.75 o 
  18   4   4     2838.17     2823.84    139.23 o 
  20   4   4     7688.74     7754.78    208.18 o 
  22   4   4      708.01      750.43    118.26 o 
  24   4   4      708.31      621.35    100.48 o 
  26   4   4     1509.62     1248.34    192.07 o 
  28   4   4     5007.67     5208.18    319.90 o 
  32   4   4     1368.58      992.26    244.64 o 
  34   4   4     1937.19     1687.88    305.12 o 
 -35   5   4       20.36      178.69    187.18 o 
 -33   5   4        4.82       25.72    171.03 o 
 -31   5   4      378.40      681.67    210.16 o 
 -29   5   4      246.13      301.71    105.04 o 
 -27   5   4        0.70       51.70     83.78 o 
 -25   5   4       14.11       53.11     69.36 o 
 -23   5   4     1651.33     1734.73    137.38 o 
 -21   5   4     2124.53     1868.99    186.52 o 
 -19   5   4      648.94      591.43     88.94 o 
 -17   5   4      563.05      608.81     62.64 o 
 -15   5   4     8914.82     8368.02    192.84 o 
 -13   5   4     4591.31     4016.01    107.48 o 
 -11   5   4     4108.29     3746.37    112.50 o 
  -9   5   4    15794.30    15368.46    237.79 o 
  -7   5   4     4393.69     3956.50     79.76 o 
  -5   5   4    13415.84    12402.84    166.25 o 
  -3   5   4     6261.79     6006.49     97.27 o 
  -1   5   4     5915.41     5718.09    106.41 o 
   1   5   4     4889.17     4278.21     86.78 o 
   3   5   4     5591.73     4917.57    104.42 o 
   5   5   4     1959.06     1859.74     70.29 o 
   7   5   4      220.97      206.49     33.32 o 
   9   5   4     1419.28     1380.23     83.86 o 
  11   5   4       96.23       18.59     39.48 o 
  13   5   4      686.80      725.63     67.71 o 
  15   5   4       88.19       79.54     44.42 o 
  17   5   4      515.77      442.94     82.40 o 
  19   5   4     2788.56     2432.25    290.78 o 
  21   5   4     1871.83     1761.11    186.75 o 
  23   5   4      488.17      462.11    102.91 o 
  25   5   4     1605.10     1390.63    163.21 o 
  27   5   4     1797.14     1651.23    182.00 o 
  29   5   4     1075.74      684.67    185.81 o 
  31   5   4     2390.61     2356.41    324.82 o 
  33   5   4       37.79      -35.57    166.38 o 
 -32   6   4     1675.27     1433.11    273.10 o 
 -30   6   4      343.81      299.50    175.00 o 
 -28   6   4        1.37      172.35    106.59 o 
 -26   6   4      376.36      395.32    122.19 o 
 -24   6   4        0.58       74.73     88.54 o 
 -22   6   4       24.28        4.06     72.14 o 
 -20   6   4      512.95      464.43     94.52 o 
 -18   6   4     1045.52      975.16    110.43 o 
 -16   6   4        8.27       89.31     66.27 o 
 -14   6   4     1267.64     1187.62     92.84 o 
 -12   6   4      679.00      623.12     69.21 o 
 -10   6   4     7969.51     7355.70    160.30 o 
  -8   6   4     2403.95     2176.20    101.29 o 
  -6   6   4     1978.80     1872.39    103.86 o 
  -4   6   4      672.75      660.70     44.22 o 
  -2   6   4     7302.15     7405.98    137.18 o 
   0   6   4     5168.38     5033.76    126.21 o 
   2   6   4      231.12      158.05     40.22 o 
   4   6   4     1345.97     1396.83     78.59 o 
   6   6   4      102.68      136.28     44.05 o 
   8   6   4     1708.47     1815.29     89.43 o 
  10   6   4     2568.45     2606.23    145.93 o 
  12   6   4     1716.87     1566.03    137.95 o 
  14   6   4      725.42      838.63     96.03 o 
  16   6   4     1860.01     1679.06    135.52 o 
  18   6   4     2027.81     2008.18    150.28 o 
  20   6   4      223.42      146.38    134.48 o 
  22   6   4     1736.78     1770.57    179.66 o 
  24   6   4     1167.90     1124.25    209.89 o 
  26   6   4     1561.22     1368.05    180.30 o 
  28   6   4        8.87      -31.02    105.59 o 
  30   6   4      441.40      193.85    114.06 o 
 -29   7   4      115.74      126.24    106.41 o 
 -27   7   4        1.94       95.67    102.59 o 
 -25   7   4      938.65      934.03    198.67 o 
 -23   7   4      672.08      493.18    120.51 o 
 -21   7   4     1905.25     1610.17    168.52 o 
 -19   7   4     3250.34     2891.88    180.25 o 
 -17   7   4      509.21      470.40    131.75 o 
 -15   7   4     1085.75      884.85    141.32 o 
 -13   7   4     2440.81     1977.26    139.51 o 
 -11   7   4     7532.12     7198.55    482.69 o 
  -9   7   4     1930.41     1904.42    199.11 o 
  -7   7   4     6218.82     6414.24    195.52 o 
  -5   7   4     4017.82     3826.58    135.19 o 
  -3   7   4    10024.60     9574.05    248.72 o 
  -1   7   4     6894.05     6946.32    202.86 o 
   1   7   4     4402.58     4482.23    165.58 o 
   3   7   4      437.24      371.55     65.65 o 
   5   7   4     1795.81     1550.31    119.26 o 
   7   7   4     1407.69     1409.69    118.08 o 
   9   7   4      710.06      817.02    100.30 o 
  11   7   4      548.01      538.43    112.59 o 
  13   7   4      251.66      246.42     84.13 o 
  15   7   4     2323.31     2121.24    313.25 o 
  17   7   4     1631.36     1497.78    167.20 o 
  19   7   4      582.06      551.52    130.21 o 
  21   7   4      415.76      419.84    120.32 o 
  23   7   4     1111.19     1061.08    167.76 o 
  25   7   4     1042.43      935.72    158.63 o 
  27   7   4     1475.53     1468.98    193.73 o 
 -24   8   4      141.98       33.66    151.33 o 
 -22   8   4      164.58      281.59    170.21 o 
 -20   8   4        6.42     -101.25    133.82 o 
 -18   8   4        5.32       84.83    138.47 o 
 -16   8   4      736.34      825.33    213.72 o 
 -14   8   4      120.78       92.51    109.74 o 
 -12   8   4     1267.13     1249.32    169.64 o 
 -10   8   4      240.61      436.74    250.25 o 
  -8   8   4      799.15      740.07    348.50 o 
  -6   8   4      605.05      694.30    121.75 o 
  -4   8   4      265.48      107.56     80.62 o 
  -2   8   4      290.66      285.23     95.85 o 
   0   8   4      417.96      443.05    104.24 o 
   2   8   4     3022.84     2805.47    200.98 o 
   4   8   4       52.27      -39.06     70.98 o 
   6   8   4      347.79      238.07    234.11 o 
   8   8   4       65.19      185.28     77.85 o 
  10   8   4       16.91      131.68     60.29 o 
  12   8   4     1052.31     1112.79    183.41 o 
  14   8   4      762.57      697.99    142.98 o 
  16   8   4       14.37       -4.73     92.22 o 
  18   8   4      257.45      161.66    112.70 o 
  20   8   4     1002.98     1185.75    172.31 o 
  22   8   4      148.37      -74.75     97.59 o 
 -19   9   4      380.87      498.87    207.70 o 
 -17   9   4     2926.88     2993.75    360.40 o 
 -13   9   4       23.64       70.60    150.51 o 
 -11   9   4      231.63       80.73    136.28 o 
  -9   9   4     1928.59     2058.95    289.25 o 
  -7   9   4     3171.47     3490.49    249.57 o 
  -5   9   4     3447.11     3178.56    228.25 o 
  -3   9   4     1461.05     1556.17    187.86 o 
  -1   9   4      959.05      874.52    141.54 o 
   1   9   4      649.70     1018.09    292.53 o 
   3   9   4     2008.63     2059.93    432.78 o 
   5   9   4      812.01      751.36    139.03 o 
   7   9   4     1198.58     1197.29    345.90 o 
   9   9   4      362.88      592.46    197.58 o 
  11   9   4       61.00       68.41    151.88 o 
  13   9   4       47.22       -6.84    157.35 o 
  15   9   4        6.45       49.26    148.05 o 
  17   9   4      295.58      258.33    205.24 o 
  -8  10   4        3.63       61.30    173.49 o 
  -6  10   4        0.67      113.02    164.46 o 
  -4  10   4       15.01     -100.86    100.86 o 
  -2  10   4      190.05      282.04    157.08 o 
   0  10   4      280.26      225.58    118.73 o 
   2  10   4      856.92      864.06    158.83 o 
   4  10   4        0.19       16.79    104.94 o 
 -41   1   5     1230.68      859.06    190.12 o 
 -39   1   5      661.39      534.97    159.28 o 
 -37   1   5      905.73      793.07    165.52 o 
 -35   1   5     2311.20     2280.33    175.03 o 
 -33   1   5     2968.87     2644.60    202.78 o 
 -31   1   5     2419.13     2438.30    167.43 o 
 -29   1   5      283.23      303.59    129.49 o 
 -27   1   5      870.19      806.64     64.06 o 
 -25   1   5      559.57      570.81     59.97 o 
 -23   1   5     6985.14     6452.37    145.58 o 
 -21   1   5    19745.26    18786.39    246.83 o 
 -19   1   5     9977.02     9509.86    141.16 o 
 -17   1   5     7813.84     7316.31    114.02 o 
 -15   1   5     4040.60     3278.71     59.51 o 
 -13   1   5      428.66      442.26     19.55 o 
 -11   1   5      124.55      160.35     14.28 o 
  -9   1   5     8373.08     7550.04     82.42 o 
  -7   1   5     3379.37     3225.22     47.73 o 
  -5   1   5     9186.15     8016.65     87.56 o 
  -3   1   5     7865.80     6990.13     75.31 o 
  -1   1   5    21841.46    19344.62    204.36 o 
   1   1   5    24337.64    21263.51    234.96 o 
   3   1   5    41464.20    36161.73    531.40 o 
   5   1   5    45626.73    40592.66    552.88 o 
   7   1   5    68181.02    64068.42    920.63 o 
   9   1   5    39205.23    33707.89    506.00 o 
  11   1   5    53997.52    49253.37    724.57 o 
  13   1   5    28029.79    25558.39    392.63 o 
  15   1   5    27340.86    25240.89    393.06 o 
  17   1   5    20089.45    17894.73    275.32 o 
  19   1   5    13193.09    12188.43    207.24 o 
  21   1   5     7705.49     6990.29    166.79 o 
  23   1   5      373.00      405.26     50.88 o 
  25   1   5      384.67      387.65     55.65 o 
  27   1   5      224.97      157.12     76.93 o 
  29   1   5       59.98      112.58     79.18 o 
  31   1   5      231.69      200.72     77.82 o 
  33   1   5      193.54      285.69    126.98 o 
  35   1   5      626.86      596.50    152.28 o 
  37   1   5      610.98      452.62    228.23 o 
 -40   2   5      865.87      947.47    182.94 o 
 -38   2   5      725.07      625.45    162.05 o 
 -36   2   5      354.01      292.67    134.32 o 
 -34   2   5      509.42      452.83    277.88 o 
 -32   2   5      540.84      322.27    102.89 o 
 -30   2   5      621.00      431.46    100.70 o 
 -28   2   5       13.26        1.69     69.32 o 
 -26   2   5      564.60      580.18     63.43 o 
 -24   2   5     4967.70     4833.44    123.48 o 
 -22   2   5    10639.50    10074.34    178.78 o 
 -20   2   5      225.02      203.39     30.18 o 
 -18   2   5     4859.39     4724.87     89.00 o 
 -16   2   5      196.34      169.72     25.28 o 
 -14   2   5     9330.33     9095.05    106.85 o 
 -12   2   5      589.69      614.96     21.67 o 
 -10   2   5     3037.22     3012.32     46.67 o 
  -8   2   5    26209.50    27186.15    259.89 o 
  -6   2   5    19637.13    20250.27    199.20 o 
  -4   2   5     2888.00     3059.60     45.22 o 
  -2   2   5       67.93       85.73     10.66 o 
   0   2   5     1087.39     1095.47     27.96 o 
   2   2   5     1637.86     1542.01     39.76 o 
   4   2   5     2358.26     2670.43     55.93 o 
   6   2   5      214.57      441.38     38.03 o 
   8   2   5      142.43      148.28     25.63 o 
  10   2   5       77.91        9.28     22.26 o 
  12   2   5      509.25      459.59     40.04 o 
  14   2   5     1834.44     1764.19     69.98 o 
  16   2   5       24.89       47.42     28.19 o 
  18   2   5     1842.07     1689.22     65.33 o 
  20   2   5      307.52      281.25     39.79 o 
  22   2   5     1320.92     1227.98     89.40 o 
  24   2   5      112.01       91.83     56.65 o 
  26   2   5      122.33      151.27     61.13 o 
  28   2   5       39.34       23.68     98.19 o 
  30   2   5      251.39      322.78    119.47 o 
  32   2   5      178.29      221.66    169.12 o 
  34   2   5      669.76     1113.21    255.86 o 
  36   2   5      282.81      202.78    197.85 o 
 -39   3   5     1444.86     1329.95    285.69 o 
 -37   3   5     1979.36     2117.38    220.19 o 
 -35   3   5      537.95      617.37    148.97 o 
 -33   3   5      252.05      271.79    250.12 o 
 -31   3   5      282.42      307.45    106.78 o 
 -29   3   5     2734.58     2821.76    230.68 o 
 -27   3   5    19585.95    19481.92    777.97 o 
 -25   3   5     5909.22     5848.18    188.60 o 
 -23   3   5      317.47      320.49     49.12 o 
 -21   3   5      482.35      507.87     50.89 o 
 -19   3   5     5743.20     6764.21    147.71 o 
 -17   3   5     5656.17     5643.63    116.86 o 
 -15   3   5     2086.72     2194.52     56.16 o 
 -13   3   5     1352.37     1241.65     33.89 o 
 -11   3   5      372.85      473.94     28.28 o 
  -9   3   5     6025.94     6415.29    101.16 o 
  -7   3   5      461.63      412.04     21.76 o 
  -5   3   5      192.69      182.46     17.50 o 
  -3   3   5     5828.07     5680.78     73.42 o 
  -1   3   5     4852.88     4738.59     71.83 o 
   1   3   5    11621.06    10447.69    135.00 o 
   3   3   5    10414.19    10154.33    143.00 o 
   5   3   5    21619.48    20395.30    269.75 o 
   7   3   5    13872.23    13452.96    190.75 o 
   9   3   5    41888.17    41827.75    493.11 o 
  11   3   5     9303.61     8899.08    133.22 o 
  13   3   5    20915.20    20544.74    354.41 o 
  15   3   5    10020.18     9975.58    199.94 o 
  17   3   5     8003.16     8015.26    199.66 o 
  19   3   5     3468.63     3327.69    195.48 o 
  21   3   5      498.15      572.85     93.57 o 
  23   3   5     3393.80     3592.02    176.11 o 
  25   3   5        5.41       28.47     63.91 o 
  27   3   5      917.93      741.37    107.02 o 
  29   3   5       16.25       99.61    137.65 o 
  31   3   5       48.25      -42.14    156.25 o 
  33   3   5      994.19     1039.05    249.30 o 
  35   3   5       19.08      -54.46    169.66 o 
 -38   4   5      598.91      431.82    248.20 o 
 -36   4   5     1038.56     1696.91    311.42 o 
 -34   4   5     1110.03     1252.78    267.63 o 
 -32   4   5     1302.73     1626.31    272.83 o 
 -30   4   5      529.97      789.70    153.11 o 
 -28   4   5     4177.83     4399.36    211.13 o 
 -26   4   5     4491.52     5023.87    255.42 o 
 -24   4   5     2873.01     3100.56    161.18 o 
 -22   4   5      749.27      793.62     87.96 o 
 -20   4   5    17069.52    16777.19    334.08 o 
 -18   4   5       37.11       63.42     42.71 o 
 -16   4   5     1696.41     1826.20     87.08 o 
 -14   4   5      479.67      602.91     58.70 o 
 -12   4   5      426.41      458.59     29.95 o 
 -10   4   5     1992.08     2303.34     54.10 o 
  -8   4   5      902.82      949.11     36.41 o 
  -6   4   5     2632.44     2814.82     62.49 o 
  -4   4   5    20904.66    22704.98    269.53 o 
  -2   4   5      524.04      578.27     27.52 o 
   0   4   5      448.35      439.36     35.74 o 
   2   4   5      446.94      453.00     27.97 o 
   4   4   5     2006.58     2140.03     58.51 o 
   6   4   5      244.16      230.68     27.01 o 
   8   4   5     1447.62     1441.04     56.91 o 
  10   4   5     4853.62     4869.43    110.05 o 
  12   4   5     5517.21     5703.30    136.98 o 
  14   4   5     2495.58     2731.12    106.69 o 
  16   4   5     5111.32     5341.30    153.78 o 
  18   4   5      989.57      971.21     75.01 o 
  20   4   5     1801.07     1710.19     96.40 o 
  22   4   5       17.06       17.04     46.77 o 
  24   4   5      383.81      490.39     94.30 o 
  26   4   5      984.10     1016.87    144.12 o 
  28   4   5        9.55       27.68     91.87 o 
  30   4   5        9.74      156.25    165.29 o 
  32   4   5      140.45       54.73    160.63 o 
  34   4   5       30.03       32.56    166.65 o 
 -35   5   5      362.22      475.33    227.13 o 
 -33   5   5      428.84      473.96    216.46 o 
 -31   5   5     1553.53     1930.34    290.89 o 
 -29   5   5     5866.88     5988.85    294.10 o 
 -27   5   5     1709.21     1872.58    174.59 o 
 -25   5   5     3397.65     3106.08    180.48 o 
 -23   5   5     3049.69     3313.13    176.46 o 
 -21   5   5      352.67      459.24     73.41 o 
 -19   5   5     1946.81     2062.95    113.74 o 
 -17   5   5      347.22      480.05     87.67 o 
 -15   5   5      798.48      897.49     68.21 o 
 -13   5   5     2056.38     2084.97     78.94 o 
 -11   5   5     2013.91     2213.68     73.90 o 
  -9   5   5       63.01       72.45     25.29 o 
  -7   5   5      346.15      460.36     33.47 o 
  -5   5   5      777.72      742.13     43.35 o 
  -3   5   5     1395.91     1556.69     51.46 o 
  -1   5   5     3093.49     3084.55     69.92 o 
   1   5   5     2438.72     2731.39     72.05 o 
   3   5   5     7738.05     8158.79    163.96 o 
   5   5   5     3248.14     3720.78     91.91 o 
   7   5   5     4696.08     4778.44    105.26 o 
   9   5   5      811.43      917.31     84.25 o 
  11   5   5    11686.02    12114.83    278.10 o 
  13   5   5     6933.37     7620.50    214.40 o 
  15   5   5     5096.37     5189.99    218.35 o 
  17   5   5      880.16      984.90    129.20 o 
  19   5   5      530.41      478.13    105.79 o 
  21   5   5     1162.59     1094.97    123.18 o 
  23   5   5      929.13      656.34    127.55 o 
  25   5   5     3161.00     2949.48    290.34 o 
  27   5   5       69.91       -5.96     95.93 o 
  29   5   5        1.03       28.23    132.45 o 
  31   5   5       99.85     -135.18    135.18 o 
 -32   6   5      992.51      768.96    245.47 o 
 -30   6   5     5695.62     6576.66    479.44 o 
 -28   6   5     3325.55     3849.55    247.16 o 
 -26   6   5     2950.22     2806.08    210.48 o 
 -24   6   5     2318.54     2289.11    189.23 o 
 -22   6   5     3243.74     3283.81    380.49 o 
 -20   6   5      223.74      171.20     80.34 o 
 -18   6   5     6179.46     6274.06    238.60 o 
 -16   6   5      340.13      414.48     72.72 o 
 -14   6   5     1769.40     1946.48    109.85 o 
 -12   6   5     1338.63     1618.80     84.82 o 
 -10   6   5        0.03        1.37     35.78 o 
  -8   6   5      127.87       96.72     36.47 o 
  -6   6   5      254.36      182.65     39.63 o 
  -4   6   5     1334.65     1510.26     60.09 o 
  -2   6   5    10079.60    11090.23    183.61 o 
   0   6   5    10194.59    11508.42    205.25 o 
   2   6   5     4865.93     5324.58    124.06 o 
   4   6   5     2045.63     2360.01     98.07 o 
   6   6   5     6646.90     7092.71    175.52 o 
   8   6   5     5163.40     5495.19    252.04 o 
  10   6   5     4771.95     4840.05    194.33 o 
  12   6   5     4373.75     4923.66    198.13 o 
  14   6   5     4413.70     4682.21    237.35 o 
  16   6   5     3223.52     3191.59    217.49 o 
  18   6   5     1451.56     1446.79    138.61 o 
  20   6   5      309.72      442.97    170.62 o 
  22   6   5     1320.90     1671.69    180.31 o 
  24   6   5       97.65      -44.56     84.87 o 
  26   6   5        9.09       20.68     97.59 o 
  28   6   5      124.42       97.96    112.74 o 
  30   6   5      609.24      193.57    127.52 o 
 -29   7   5        5.05       90.74    103.16 o 
 -27   7   5        7.85      191.31    109.19 o 
 -25   7   5       78.45       83.03    101.11 o 
 -23   7   5       76.77      168.88    103.47 o 
 -21   7   5      800.53      781.68    179.10 o 
 -19   7   5      325.54      316.34    155.43 o 
 -17   7   5      125.87       31.24     99.06 o 
 -15   7   5      501.23      316.68    110.65 o 
 -13   7   5      769.80      761.91    133.54 o 
 -11   7   5      189.86       71.98     85.40 o 
  -9   7   5       64.07       59.19     53.35 o 
  -7   7   5      368.11      361.66     64.60 o 
  -5   7   5      422.48      299.69     64.01 o 
  -3   7   5      856.74      852.04     82.29 o 
  -1   7   5     2374.92     2413.17    178.44 o 
   1   7   5     2716.70     2999.86    118.05 o 
   3   7   5       15.68       44.68     48.72 o 
   5   7   5      780.55      965.35    102.26 o 
   7   7   5     1306.85     1302.56    184.59 o 
   9   7   5     2160.63     2312.06    149.93 o 
  11   7   5      179.62      222.03     77.26 o 
  13   7   5      363.63      279.32    101.69 o 
  15   7   5     1052.55     1162.82    202.29 o 
  17   7   5     2217.70     2309.52    199.48 o 
  19   7   5     1788.34     1703.20    183.31 o 
  21   7   5     1723.26     1566.19    222.48 o 
  23   7   5      322.10      400.35    132.28 o 
  25   7   5      102.21      206.92    124.10 o 
 -24   8   5     2100.12     2043.08    305.94 o 
 -22   8   5     2180.42     2048.55    298.01 o 
 -20   8   5     1470.42     1152.07    241.09 o 
 -18   8   5       13.68      109.73    141.48 o 
 -16   8   5      355.33      681.94    195.11 o 
 -14   8   5     4362.02     4088.53    826.43 o 
 -12   8   5      287.35      166.19    116.65 o 
 -10   8   5      608.87      444.83    127.51 o 
  -8   8   5      531.31      464.45    106.63 o 
  -6   8   5      980.63     1188.93    145.85 o 
  -4   8   5      512.01      827.33    130.01 o 
  -2   8   5     1190.69      965.54    133.69 o 
   0   8   5     3121.92     3723.04    309.23 o 
   2   8   5     7157.31     7583.07    329.33 o 
   4   8   5     7826.43     8518.58    478.62 o 
   6   8   5     3641.91     3550.31    226.19 o 
   8   8   5     2689.14     2817.80    175.00 o 
  10   8   5     1854.88     1753.46    147.09 o 
  12   8   5     1971.55     2413.60    203.33 o 
  14   8   5     2357.08     2609.63    214.19 o 
  16   8   5      390.71      406.96    132.44 o 
  18   8   5     1081.86     1296.37    311.55 o 
  20   8   5     1124.58     1098.81    172.57 o 
  22   8   5      321.01      293.60    140.79 o 
 -19   9   5      295.18      340.97    196.76 o 
 -17   9   5       97.67      235.61    169.12 o 
 -15   9   5      181.59      131.35    166.65 o 
 -13   9   5       48.60      103.44    173.22 o 
 -11   9   5     1392.35     1187.37    256.69 o 
  -9   9   5      374.78      221.66    154.89 o 
  -7   9   5       42.95      219.13    110.02 o 
  -5   9   5      111.46      170.05    101.49 o 
  -3   9   5      297.78      380.20    122.38 o 
  -1   9   5       88.10      155.77    105.84 o 
   1   9   5        3.03       65.61     89.89 o 
   3   9   5     1016.56     1026.29    155.22 o 
   5   9   5      370.57      186.22    101.76 o 
   7   9   5       44.41       88.46     93.73 o 
   9   9   5       71.25      110.56    160.09 o 
  11   9   5       34.90        7.39    144.49 o 
  13   9   5       16.98       19.16    168.02 o 
  15   9   5        0.34      -42.14    150.78 o 
  -6  10   5      965.64     1613.45    287.33 o 
  -4  10   5      936.82      781.59    222.07 o 
  -2  10   5      463.19      565.04    146.68 o 
   0  10   5      773.05      818.13    161.83 o 
   2  10   5     1818.01     1753.07    203.46 o 
 -40   0   6     2457.63     2245.04    333.31 o 
 -38   0   6     1130.72      886.36    249.02 o 
 -36   0   6      742.01      594.64    213.72 o 
 -34   0   6      525.40      314.70    162.82 o 
 -32   0   6      139.42      235.89    166.38 o 
 -30   0   6       28.16      -41.02     86.24 o 
 -28   0   6       90.09      128.77     90.07 o 
 -26   0   6     5772.88     6114.31    248.20 o 
 -24   0   6    29863.76    31040.67    823.64 o 
 -22   0   6    10531.57    11711.69    510.88 o 
 -20   0   6    17642.81    18738.45    325.75 o 
 -18   0   6     7306.59     8608.74    172.75 o 
 -16   0   6    22258.31    23910.07    325.88 o 
 -14   0   6    33682.24    36346.37    480.53 o 
 -12   0   6   132408.20   159613.44   2004.63 o 
 -10   0   6   109114.94   130511.92   1643.45 o 
  -8   0   6     1266.99     2018.25     52.04 o 
  -6   0   6     2349.88     2316.29     59.93 o 
  -4   0   6     6094.54     7178.10    122.31 o 
  -2   0   6     4718.41     5744.35    114.52 o 
   0   0   6      659.42     1025.37     37.52 o 
   2   0   6      985.80      857.20     75.56 o 
   4   0   6      153.03      151.63     39.58 o 
   6   0   6       51.77      108.78     34.11 o 
   8   0   6     1597.50     2167.17     95.57 o 
  10   0   6      351.63      430.90     50.30 o 
  12   0   6     7266.42     8080.19    238.48 o 
  14   0   6     8329.36     9128.62    250.36 o 
  16   0   6     8688.35     8986.95    217.45 o 
  18   0   6     3927.36     3850.89    130.82 o 
  20   0   6      448.12      480.03     60.83 o 
  22   0   6     9415.21    10249.57    223.83 o 
  24   0   6     1942.90     2321.66    116.94 o 
  26   0   6     6912.32     8396.20    344.53 o 
  28   0   6     9178.84    11167.27    652.38 o 
  30   0   6     6194.40     7573.03    473.96 o 
  32   0   6     1438.71     1703.21    264.89 o 
  34   0   6     1629.93     1335.42    263.80 o 
  36   0   6     2150.24     2077.84    311.96 o 
 -41   1   6      740.71      702.36    186.64 o 
 -39   1   6       35.44      281.29    145.40 o 
 -37   1   6      948.02     1208.44    196.48 o 
 -35   1   6       79.00       91.83     93.29 o 
 -33   1   6        1.26        4.12     84.24 o 
 -31   1   6      892.51     1097.46    125.99 o 
 -29   1   6     6697.06     6798.54    255.49 o 
 -27   1   6      380.63      547.59     77.51 o 
 -25   1   6    17254.26    17983.32    313.47 o 
 -23   1   6      228.35      242.20     40.87 o 
 -21   1   6     2904.37     3032.87     72.74 o 
 -19   1   6      906.95     1161.10     46.13 o 
 -17   1   6      377.68      447.99     31.84 o 
 -15   1   6      374.39      374.83     19.09 o 
 -13   1   6     2601.32     2826.31     53.96 o 
 -11   1   6     4389.33     6457.87    104.12 o 
  -9   1   6     1386.86     1979.77     40.40 o 
  -7   1   6     5503.44     6424.96     75.97 o 
  -5   1   6     5898.51     6605.92     79.26 o 
  -3   1   6       52.50       46.38     15.09 o 
  -1   1   6        1.73        6.30     12.63 o 
   1   1   6     5260.13     5872.97     91.11 o 
   3   1   6    56614.11    64123.84   1005.34 o 
   5   1   6    10241.48    11298.52    213.81 o 
   7   1   6      230.32      186.02     31.23 o 
   9   1   6      318.50      361.20     37.92 o 
  11   1   6        2.68       48.32     22.56 o 
  13   1   6     1092.01     1174.12     56.04 o 
  15   1   6     4006.40     3968.04     96.30 o 
  17   1   6      162.76      134.14     33.18 o 
  19   1   6     7523.99     7704.29    144.71 o 
  21   1   6      103.46      124.12     34.24 o 
  23   1   6      117.22      135.22     39.77 o 
  25   1   6      123.21      111.40     42.15 o 
  27   1   6      175.31       97.87     82.75 o 
  29   1   6       33.27       26.27     65.79 o 
  31   1   6        5.37        3.84     71.79 o 
  33   1   6      155.76      406.90    138.59 o 
  35   1   6       71.26      -13.96    171.58 o 
  37   1   6      527.10      874.59    272.83 o 
 -40   2   6      781.28      851.82    185.27 o 
 -38   2   6     1239.58     1199.30    199.08 o 
 -36   2   6     1181.69     1033.13    175.73 o 
 -34   2   6      400.66      201.67    111.46 o 
 -32   2   6      187.23      133.91    127.99 o 
 -30   2   6       99.84       91.98    110.37 o 
 -28   2   6       31.48       10.32     70.88 o 
 -26   2   6     9753.44     9501.25    304.63 o 
 -24   2   6      102.82       64.20     38.58 o 
 -22   2   6    10410.49    10548.33    187.23 o 
 -20   2   6    17307.43    17835.86    275.62 o 
 -18   2   6    24963.55    25408.76    341.69 o 
 -16   2   6    26968.97    28197.47    347.46 o 
 -14   2   6    47312.26    50912.52    488.69 o 
 -12   2   6    14322.62    13921.61    158.46 o 
 -10   2   6    13692.42    14635.76    152.76 o 
  -8   2   6    62784.92    69823.89    617.21 o 
  -6   2   6     8828.07     8857.79    103.48 o 
  -4   2   6     2018.33     1944.64     40.01 o 
  -2   2   6      762.37      679.38     23.34 o 
   0   2   6     7939.77     7681.93    109.02 o 
   2   2   6      863.84      822.64     30.31 o 
   4   2   6     1297.63     1331.37     40.68 o 
   6   2   6      884.81      815.31     49.29 o 
   8   2   6      364.90      416.89     50.81 o 
  10   2   6     3076.16     3186.36     96.57 o 
  12   2   6     1362.57     1559.53     71.97 o 
  14   2   6     1429.31     1436.41     68.05 o 
  16   2   6     2027.03     2354.55     87.18 o 
  18   2   6     4506.11     4723.09    129.01 o 
  20   2   6    10130.88    10374.49    188.81 o 
  22   2   6      114.82       99.45     54.85 o 
  24   2   6     3306.75     3462.92    142.72 o 
  26   2   6     4244.82     4133.25    192.17 o 
  28   2   6     1952.12     1656.39    186.47 o 
  30   2   6     2480.09     2810.73    590.81 o 
  32   2   6     4069.47     3929.36    381.74 o 
  34   2   6      945.90      993.35    254.22 o 
  36   2   6      456.56      607.51    244.64 o 
 -39   3   6       16.06      108.94    132.72 o 
 -37   3   6       18.15      226.18    132.22 o 
 -35   3   6      402.11      272.79    132.84 o 
 -33   3   6      936.22      670.58    145.34 o 
 -31   3   6     5406.37     5263.95    246.91 o 
 -29   3   6       76.77      -20.95     79.98 o 
 -27   3   6      653.04      702.03    109.09 o 
 -25   3   6      682.86      721.96     82.85 o 
 -23   3   6      920.05      827.41     62.04 o 
 -21   3   6      392.15      349.99     48.81 o 
 -19   3   6     1621.62     1582.93     82.99 o 
 -17   3   6     9728.22     9107.16    178.94 o 
 -15   3   6     4629.74     4513.14     80.12 o 
 -13   3   6     4738.51     4824.82     77.18 o 
 -11   3   6     2249.35     2330.08     50.70 o 
  -9   3   6     5502.54     5569.12     84.79 o 
  -7   3   6      291.23      212.15     22.46 o 
  -5   3   6     1335.47     1428.53     41.04 o 
  -3   3   6    14386.91    15327.36    177.05 o 
  -1   3   6    15448.92    15316.82    177.64 o 
   1   3   6    12614.97    12441.44    166.31 o 
   3   3   6     2320.65     2529.50     56.07 o 
   5   3   6    20740.62    20550.17    274.84 o 
   7   3   6      236.27      244.86     28.17 o 
   9   3   6     2090.60     2300.83     56.99 o 
  11   3   6     1213.64     1319.13     69.29 o 
  13   3   6      820.24      787.79     52.75 o 
  15   3   6     5120.27     5053.49    150.27 o 
  17   3   6     1173.20     1215.91     97.45 o 
  19   3   6     2158.70     2081.76    108.76 o 
  21   3   6     7251.77     7080.94    250.74 o 
  23   3   6     2309.21     2421.65    247.72 o 
  25   3   6      628.51      458.20     93.68 o 
  27   3   6       72.73       67.89     72.08 o 
  29   3   6      666.76      574.67    200.86 o 
  31   3   6      435.11      387.22    195.11 o 
  33   3   6      206.32       38.86    160.36 o 
  35   3   6      104.72      180.61    182.53 o 
 -36   4   6      158.69      -35.85    178.15 o 
 -34   4   6      590.43      723.26    238.35 o 
 -32   4   6      453.90      365.05    192.92 o 
 -30   4   6      105.73      328.10    165.29 o 
 -28   4   6     2072.77     1835.82    198.89 o 
 -26   4   6      835.54      861.28     92.20 o 
 -24   4   6     2430.60     2469.85    208.08 o 
 -22   4   6     1029.84      956.85     89.47 o 
 -20   4   6     2944.54     2798.20    119.54 o 
 -18   4   6    25721.82    24777.71    480.72 o 
 -16   4   6    21678.81    20716.54    376.77 o 
 -14   4   6     3680.98     3214.22     77.03 o 
 -12   4   6     7693.72     7033.06    133.81 o 
 -10   4   6     4945.25     4052.11     76.25 o 
  -8   4   6     9727.89     8599.90    131.98 o 
  -6   4   6    28657.83    27880.12    342.92 o 
  -4   4   6    18868.97    18325.45    225.38 o 
  -2   4   6    10127.05    10048.83    129.51 o 
   0   4   6     1512.46     1470.88     49.33 o 
   2   4   6     2886.91     2576.43     66.55 o 
   4   4   6      466.05      384.22     34.19 o 
   6   4   6        7.06      -22.63     22.63 o 
   8   4   6        1.04       -4.73     24.20 o 
  10   4   6      107.91      121.54     37.79 o 
  12   4   6        5.26       18.94     33.39 o 
  14   4   6     1072.43     1234.23     77.28 o 
  16   4   6      846.29      804.42     65.98 o 
  18   4   6      837.00      939.11     81.39 o 
  20   4   6     2849.90     2862.19    121.51 o 
  22   4   6     8491.12     8724.85    521.29 o 
  24   4   6     2158.91     1951.74    164.72 o 
  26   4   6      299.67       62.57     91.31 o 
  28   4   6      672.48     1001.19    151.65 o 
  30   4   6      538.05      690.15    217.01 o 
  32   4   6      237.13      327.83    181.70 o 
 -35   5   6     1733.66     1313.53    284.87 o 
 -33   5   6       34.50      -26.54    168.84 o 
 -31   5   6     5574.16     6240.89    464.66 o 
 -29   5   6       58.47       35.49    150.37 o 
 -27   5   6      748.08      733.35    167.47 o 
 -25   5   6      500.19      512.25     98.43 o 
 -23   5   6     1646.75     1379.43    106.70 o 
 -21   5   6      501.29      582.64     80.18 o 
 -19   5   6      579.26      679.02     72.42 o 
 -17   5   6       45.21        5.39     43.46 o 
 -15   5   6     7724.79     7338.16    180.66 o 
 -13   5   6     3650.42     3267.47     90.63 o 
 -11   5   6     3151.88     2951.09     94.37 o 
  -9   5   6     1571.01     1549.06     56.50 o 
  -7   5   6     5721.35     5808.34    104.80 o 
  -5   5   6     6135.73     5815.59     98.55 o 
  -3   5   6     2591.15     2442.16    104.23 o 
  -1   5   6     7459.20     7324.94    131.54 o 
   1   5   6     6785.74     6475.44    142.43 o 
   3   5   6     2980.48     2691.09     80.95 o 
   5   5   6      365.14      345.23     38.48 o 
   7   5   6     1074.94     1031.32     57.69 o 
   9   5   6     2155.71     2034.29    101.42 o 
  11   5   6      830.52      800.02    119.56 o 
  13   5   6    10327.57    10034.91    247.98 o 
  15   5   6     2175.22     1961.70    160.45 o 
  17   5   6     7682.07     7100.45    324.57 o 
  19   5   6     2943.64     2730.01    231.93 o 
  21   5   6     2600.95     2546.13    172.29 o 
  23   5   6     3008.47     3273.48    229.01 o 
  25   5   6     2571.67     2656.96    335.50 o 
  27   5   6     2394.72     2122.50    203.04 o 
  29   5   6      539.12      475.98    129.18 o 
  31   5   6      380.13      202.78    186.08 o 
 -32   6   6      258.62      283.78    196.48 o 
 -30   6   6      168.37      153.61    105.68 o 
 -28   6   6      124.54      130.77    127.11 o 
 -26   6   6       18.79        3.69     93.13 o 
 -24   6   6     1434.54     1412.87    284.32 o 
 -22   6   6     1747.05     1486.54    138.92 o 
 -20   6   6     2425.07     2274.29    156.86 o 
 -18   6   6      483.90      443.55    141.70 o 
 -16   6   6      321.65      446.99     91.31 o 
 -14   6   6     4880.33     4105.41    152.90 o 
 -12   6   6     2568.03     2287.88     90.10 o 
 -10   6   6     6212.84     5739.72    139.31 o 
  -8   6   6     2400.65     2298.22     98.43 o 
  -6   6   6     1554.28     1420.68     71.32 o 
  -4   6   6     6630.39     6640.03    159.68 o 
  -2   6   6     8107.92     7776.16    156.90 o 
   0   6   6     3548.14     3270.43     95.81 o 
   2   6   6       52.39       35.68     34.13 o 
   4   6   6       26.25        1.06     33.43 o 
   6   6   6      167.58      128.31     52.73 o 
   8   6   6      251.72      187.00     66.37 o 
  10   6   6       38.30      -23.45     55.75 o 
  12   6   6      340.41      346.25     79.38 o 
  14   6   6       47.79      129.55     66.16 o 
  16   6   6      583.15      562.46    129.38 o 
  18   6   6      994.38     1036.73    124.50 o 
  20   6   6      285.29      562.16    128.69 o 
  22   6   6      243.08      176.74    101.67 o 
  24   6   6     1844.41     1854.16    199.05 o 
  26   6   6     4575.82     3415.61    259.75 o 
  28   6   6       44.20      204.02    124.05 o 
 -29   7   6       15.58      157.35    113.60 o 
 -27   7   6        3.12      100.99    107.20 o 
 -25   7   6      868.45      677.63    138.74 o 
 -23   7   6     1222.06     1023.41    154.66 o 
 -21   7   6     2061.06     1714.70    247.65 o 
 -19   7   6     1305.20     1231.98    226.86 o 
 -17   7   6     2152.42     1614.39    183.29 o 
 -15   7   6       29.14       22.06     89.10 o 
 -13   7   6     1070.25     1154.93    282.27 o 
 -11   7   6     4238.15     4068.76    244.72 o 
  -9   7   6     8100.92     7754.55    263.95 o 
  -7   7   6     4445.27     4026.59    155.81 o 
  -5   7   6     4513.44     4408.41    162.15 o 
  -3   7   6     4068.99     4672.34    237.83 o 
  -1   7   6     1209.01     1150.04    104.67 o 
   1   7   6      673.55      660.70     67.20 o 
   3   7   6     1531.48     1611.85    107.73 o 
   5   7   6      684.74      789.10     85.32 o 
   7   7   6      208.77      180.18     64.74 o 
   9   7   6       61.50       51.29     65.55 o 
  11   7   6        9.07       14.55     62.50 o 
  13   7   6      442.41      341.53    118.83 o 
  15   7   6     6535.73     5919.90    428.54 o 
  17   7   6     2633.22     2557.21    212.39 o 
  19   7   6     2207.36     2650.07    224.92 o 
  21   7   6     1241.96     1445.87    347.95 o 
  23   7   6     2155.76     1821.27    343.16 o 
  25   7   6     3217.32     2906.45    249.47 o 
 -24   8   6       52.59      255.59    184.17 o 
 -22   8   6       82.27       18.61    156.80 o 
 -20   8   6       89.13       68.96    153.24 o 
 -18   8   6        1.55      173.49    153.24 o 
 -16   8   6      652.71      589.17    194.84 o 
 -14   8   6        5.36       87.57    110.34 o 
 -12   8   6     1948.10     2047.72    627.76 o 
 -10   8   6     1257.69     1017.33    155.14 o 
  -8   8   6      852.74      734.13    126.28 o 
  -6   8   6     1090.14     1296.15    149.60 o 
  -4   8   6       18.45       28.85     82.92 o 
  -2   8   6        4.76      -34.55     76.20 o 
   0   8   6      689.67      734.22    125.26 o 
   2   8   6      756.85      636.05    120.77 o 
   4   8   6       24.56       76.45     85.94 o 
   6   8   6       94.34      112.20     94.04 o 
   8   8   6      198.68      189.64     75.76 o 
  10   8   6      449.90      489.32     89.86 o 
  12   8   6       76.86       59.66    149.69 o 
  14   8   6      106.68       35.80    178.56 o 
  16   8   6       19.09        1.65     99.34 o 
  18   8   6       29.26       79.80    114.21 o 
  20   8   6      137.87       88.89    134.77 o 
 -17   9   6      713.48      608.60    220.02 o 
 -15   9   6     1913.40     2077.01    306.49 o 
 -13   9   6     2107.23     1402.46    259.15 o 
 -11   9   6     1464.24     1046.72    245.19 o 
  -9   9   6     2402.05     2669.74    331.39 o 
  -7   9   6     5793.30     7213.72    506.26 o 
  -5   9   6     4170.75     3967.52    257.22 o 
  -3   9   6     2530.12     2713.58    344.94 o 
  -1   9   6      976.82     1009.75    165.70 o 
   1   9   6      406.07      522.15    250.94 o 
   3   9   6      124.77      198.45    106.58 o 
   5   9   6      302.55      563.65    147.77 o 
   7   9   6       24.56       88.96    101.17 o 
   9   9   6       54.99      -42.29    148.05 o 
  11   9   6      520.55      255.32    165.01 o 
  13   9   6       20.72       22.99    162.55 o 
 -39   1   7     1174.89      635.86    194.98 o 
 -37   1   7     2449.59     2473.01    232.91 o 
 -35   1   7     6120.68     6008.14    264.36 o 
 -33   1   7     6254.68     6013.94    257.67 o 
 -31   1   7     4245.04     3684.04    199.68 o 
 -29   1   7     1069.16      804.31    113.08 o 
 -27   1   7     1158.43     1211.39    103.01 o 
 -25   1   7     5226.04     4592.84    126.83 o 
 -23   1   7     4828.41     4485.59    122.33 o 
 -21   1   7     8351.44     7513.65    146.08 o 
 -19   1   7     4567.01     4414.23    109.82 o 
 -17   1   7      897.79      800.42     33.52 o 
 -15   1   7     1071.95     1202.48     37.34 o 
 -13   1   7      207.04      215.10     20.91 o 
 -11   1   7      280.99      284.70     20.10 o 
  -9   1   7       70.57       48.78     16.01 o 
  -7   1   7     1977.57     2416.21     41.94 o 
  -5   1   7      269.21      155.59     17.11 o 
  -3   1   7      918.97      631.09     23.44 o 
  -1   1   7       63.13       68.92     15.38 o 
   1   1   7    15834.63    13567.04    196.35 o 
   3   1   7    55009.16    50101.24    800.81 o 
   5   1   7    80940.49    75691.41   1185.58 o 
   7   1   7    50995.66    46694.91    753.88 o 
   9   1   7    21588.18    18152.63    328.62 o 
  11   1   7    17478.31    15728.89    294.79 o 
  13   1   7    12523.87    10873.96    224.14 o 
  15   1   7    18026.52    15236.30    286.94 o 
  17   1   7     6427.32     5921.85    130.22 o 
  19   1   7      472.17      513.36     45.80 o 
  21   1   7      127.31      135.24     36.54 o 
  23   1   7      261.17      241.77     46.69 o 
  25   1   7       11.36       37.59     47.66 o 
  27   1   7      592.36      739.86     94.86 o 
  29   1   7      550.38      435.22     88.90 o 
  31   1   7     1340.17     1396.46    143.51 o 
  33   1   7     2040.58     1920.76    294.72 o 
  35   1   7     2532.93     2707.23    342.61 o 
 -40   2   7        2.41      -56.09    131.46 o 
 -38   2   7      256.96      474.64    156.03 o 
 -36   2   7      332.34      207.25    161.45 o 
 -34   2   7      159.98      118.71    109.87 o 
 -32   2   7      559.66      289.16    135.28 o 
 -30   2   7       50.54       99.53     86.58 o 
 -28   2   7     4048.94     3584.70    190.98 o 
 -26   2   7     4899.24     4860.48    211.08 o 
 -24   2   7     3433.00     3026.45    100.98 o 
 -22   2   7     1895.73     1834.18    107.59 o 
 -20   2   7     2115.85     2063.76     73.84 o 
 -18   2   7      296.30      276.60     33.08 o 
 -16   2   7      858.69      988.40     37.46 o 
 -14   2   7     2544.98     2905.82     88.62 o 
 -12   2   7     4271.98     4008.80     71.50 o 
 -10   2   7    21362.58    21836.30    258.97 o 
  -8   2   7     9793.55    10595.49    122.43 o 
  -6   2   7     3326.43     3282.13     57.06 o 
  -4   2   7      370.21      316.25     18.09 o 
  -2   2   7     3306.07     3017.89     50.85 o 
   0   2   7     2205.03     2010.78     46.72 o 
   2   2   7     2108.11     2018.33     56.77 o 
   4   2   7    11505.33    11005.35    171.20 o 
   6   2   7      780.70      823.28     52.50 o 
   8   2   7     3647.31     3519.34    103.64 o 
  10   2   7     5474.43     5132.94    132.64 o 
  12   2   7     2176.68     2055.39     74.10 o 
  14   2   7     1968.69     1830.77     73.05 o 
  16   2   7     5888.03     5571.98    133.57 o 
  18   2   7     2321.84     2203.82    116.10 o 
  20   2   7      842.79      828.28     57.81 o 
  22   2   7     8698.73     8465.92    211.91 o 
  24   2   7     4429.04     4390.64    209.30 o 
  26   2   7      501.41      410.11     93.28 o 
  28   2   7        1.31       49.01     86.29 o 
  30   2   7      436.55      474.79    202.23 o 
  32   2   7       25.25       18.61    163.10 o 
  34   2   7       75.34       39.13    175.96 o 
 -39   3   7     1971.92     1692.89    550.72 o 
 -37   3   7     2004.98     2047.67    220.55 o 
 -35   3   7      186.78      252.29    234.52 o 
 -33   3   7       97.58      -16.93    104.01 o 
 -31   3   7      625.45      669.35    118.30 o 
 -29   3   7     7341.88     7676.62    329.05 o 
 -27   3   7     8707.12     8315.98    425.57 o 
 -25   3   7     1337.14     1273.35    107.40 o 
 -23   3   7     2780.01     2662.40    108.60 o 
 -21   3   7      129.97      159.78     50.42 o 
 -19   3   7      972.26     1004.78     78.18 o 
 -17   3   7     3473.65     3423.38    101.63 o 
 -15   3   7       27.75       14.59     21.23 o 
 -13   3   7      509.47      450.52     35.97 o 
 -11   3   7     1033.53      998.58     40.89 o 
  -9   3   7      203.68      245.10     25.73 o 
  -7   3   7    10441.24    10625.11    151.77 o 
  -5   3   7      655.61      486.45     24.80 o 
  -3   3   7     2953.53     2647.11     62.90 o 
  -1   3   7    42711.03    42317.72    447.69 o 
   1   3   7    20224.15    19716.90    249.59 o 
   3   3   7     9113.12     8579.33    126.11 o 
   5   3   7     4121.72     3761.54     75.07 o 
   7   3   7    21705.35    21529.62    313.52 o 
   9   3   7    34543.57    34441.91    441.31 o 
  11   3   7    28928.42    28055.94    491.78 o 
  13   3   7    18673.99    18249.67    346.12 o 
  15   3   7     1414.93     1358.99     77.38 o 
  17   3   7     2219.41     2099.67    197.26 o 
  19   3   7     4623.00     4511.03    178.37 o 
  21   3   7      292.44      280.39     77.33 o 
  23   3   7      562.60      333.04     80.68 o 
  25   3   7      745.47      709.60     96.40 o 
  27   3   7      237.97      233.45     97.00 o 
  29   3   7     1231.92     1401.64    254.50 o 
  31   3   7      779.05      842.30    232.33 o 
  33   3   7      571.50      443.04    220.56 o 
 -36   4   7      319.14       53.64    189.91 o 
 -34   4   7      815.36      810.83    245.74 o 
 -32   4   7      603.84      617.80    142.29 o 
 -30   4   7     6871.26     6674.82    315.63 o 
 -28   4   7     2776.45     2738.63    177.04 o 
 -26   4   7     1906.12     1781.47    119.14 o 
 -24   4   7      882.04     1074.33     97.28 o 
 -22   4   7     7351.83     7410.69    218.48 o 
 -20   4   7     3487.40     4037.49    133.58 o 
 -18   4   7      183.40      255.02     51.96 o 
 -16   4   7       18.23       14.38     41.17 o 
 -14   4   7     4211.28     4380.00    108.91 o 
 -12   4   7     1401.45     1383.08     49.86 o 
 -10   4   7      501.22      502.07     34.85 o 
  -8   4   7     4940.66     5209.91    112.52 o 
  -6   4   7     9230.79     9988.97    147.54 o 
  -4   4   7     7803.79     8456.26    122.50 o 
  -2   4   7     1279.08     1244.83     57.81 o 
   0   4   7     1654.30     1842.38     47.96 o 
   2   4   7     2281.45     2269.93     64.64 o 
   4   4   7     1524.90     1537.38     50.41 o 
   6   4   7    11925.88    12899.16    195.24 o 
   8   4   7     7527.49     7770.40    146.85 o 
  10   4   7     1207.67     1263.05     64.56 o 
  12   4   7      702.35      746.60     66.36 o 
  14   4   7      409.03      609.31     80.66 o 
  16   4   7     2177.70     2136.86    116.88 o 
  18   4   7      427.64      512.34     76.92 o 
  20   4   7      341.08      375.68     88.05 o 
  22   4   7     2111.84     2261.00    160.71 o 
  24   4   7      345.93      262.65    105.62 o 
  26   4   7     1833.84     1658.88    175.98 o 
  28   4   7      382.58      225.40    113.25 o 
  30   4   7       36.78      255.32    182.53 o 
  32   4   7      569.53      516.93    218.92 o 
 -35   5   7       12.07      217.55    201.68 o 
 -33   5   7      681.03      583.15    232.06 o 
 -31   5   7     3189.18     2639.64    325.92 o 
 -29   5   7     1357.31     1455.00    256.14 o 
 -27   5   7      970.75     1081.59    144.25 o 
 -25   5   7     2251.53     2313.79    135.09 o 
 -23   5   7      692.02      669.73    131.84 o 
 -21   5   7     1193.01     1235.04    100.41 o 
 -19   5   7      590.94      730.01     70.14 o 
 -17   5   7      405.34      380.83     59.39 o 
 -15   5   7     1226.57     1166.54     88.69 o 
 -13   5   7      467.37      557.44     46.83 o 
 -11   5   7       13.66       41.16     28.31 o 
  -9   5   7      914.09      992.59     46.50 o 
  -7   5   7     1028.54     1081.42     50.07 o 
  -5   5   7    15223.42    17001.40    250.28 o 
  -3   5   7    18381.02    20244.78    288.86 o 
  -1   5   7     2518.50     2806.86     84.40 o 
   1   5   7     5109.48     4982.92    145.50 o 
   3   5   7     5482.53     5915.80    127.90 o 
   5   5   7     4790.50     4797.61    112.75 o 
   7   5   7     1424.47     1631.84     74.42 o 
   9   5   7     8008.54     8695.55    206.03 o 
  11   5   7     5070.13     5753.29    175.15 o 
  13   5   7     3877.56     4366.33    151.34 o 
  15   5   7     3755.18     4043.73    183.69 o 
  17   5   7     1118.30     1393.53    161.93 o 
  19   5   7      315.42      336.16    128.48 o 
  21   5   7     1669.60     2111.14    189.64 o 
  23   5   7       33.95      -47.90    105.36 o 
  25   5   7       12.17       44.75     96.94 o 
  27   5   7      194.85       74.40    118.08 o 
  29   5   7      324.49      297.76    131.93 o 
  31   5   7      231.36      344.80    220.84 o 
 -32   6   7     3879.52     3850.82    401.45 o 
 -30   6   7     1968.80     1614.82    273.93 o 
 -28   6   7      975.13      850.75    271.19 o 
 -26   6   7     2309.47     2612.65    311.14 o 
 -24   6   7     5068.79     5202.42    273.86 o 
 -22   6   7     4177.97     4775.91    256.19 o 
 -20   6   7     5277.98     5461.66    445.15 o 
 -18   6   7      488.33      548.88     97.58 o 
 -16   6   7      367.45      295.42     59.42 o 
 -14   6   7      626.73      605.70     88.25 o 
 -12   6   7      220.16      286.17     74.34 o 
 -10   6   7     1101.52     1076.17     74.20 o 
  -8   6   7     1179.10     1398.02     80.08 o 
  -6   6   7     1191.82     1172.17     74.67 o 
  -4   6   7     2631.00     2825.67     89.99 o 
  -2   6   7     5298.79     5719.32    131.22 o 
   0   6   7     4449.63     4829.81    120.28 o 
   2   6   7     3562.25     3998.21    121.43 o 
   4   6   7     2749.49     3277.34    120.25 o 
   6   6   7     1369.57     1574.70    104.30 o 
   8   6   7      997.77     1246.06     98.27 o 
  10   6   7     2186.16     2356.93    130.94 o 
  12   6   7      578.68      951.40    163.40 o 
  14   6   7     1914.15     1920.92    141.02 o 
  16   6   7     1583.03     1842.35    233.29 o 
  18   6   7     1408.58     1234.17    223.57 o 
  20   6   7      822.01      667.64    141.39 o 
  22   6   7       28.42      151.12    107.49 o 
  24   6   7     2105.35     2169.59    214.18 o 
  26   6   7      863.73      846.18    165.82 o 
  28   6   7      124.80      -58.72    113.97 o 
 -29   7   7      131.07       94.97    110.27 o 
 -27   7   7      110.78       44.19    111.33 o 
 -25   7   7      385.57      408.56    168.84 o 
 -23   7   7      410.86      247.11    166.93 o 
 -21   7   7      447.51      393.24    167.47 o 
 -19   7   7        3.31       37.76    118.76 o 
 -17   7   7     1963.66     2024.14    302.93 o 
 -15   7   7       99.69      -86.47     86.47 o 
 -13   7   7       25.84       84.31    165.97 o 
 -11   7   7      353.62      246.61    104.07 o 
  -9   7   7       86.20      117.41     64.69 o 
  -7   7   7     1745.61     1736.18    111.28 o 
  -5   7   7     1005.37     1003.00    105.51 o 
  -3   7   7      959.31     1209.58    107.38 o 
  -1   7   7     2742.54     2889.86    154.94 o 
   1   7   7     1150.85     1250.70     97.79 o 
   3   7   7      889.78      965.09     90.32 o 
   5   7   7     2025.44     2174.02    126.05 o 
   7   7   7     1845.15     2052.66    173.71 o 
   9   7   7      875.78      957.34     98.06 o 
  11   7   7        9.45        1.16     56.36 o 
  13   7   7       23.88       82.67     65.76 o 
  15   7   7      715.16      711.49    180.34 o 
  17   7   7      820.34     1077.00    158.32 o 
  19   7   7      212.20      420.02    171.85 o 
  21   7   7        1.51      -49.08     98.04 o 
  23   7   7      141.26      170.42    137.37 o 
  25   7   7      109.13      158.99    188.00 o 
 -24   8   7     1400.00     1218.84    247.93 o 
 -22   8   7      799.89      672.09    221.11 o 
 -20   8   7        8.47       77.44    142.30 o 
 -18   8   7      418.00      472.32    191.28 o 
 -16   8   7      395.39      560.16    215.64 o 
 -14   8   7      256.50      244.37    160.09 o 
 -12   8   7      675.02      659.70    148.17 o 
 -10   8   7      574.66      719.16    207.70 o 
  -8   8   7      350.75      492.14    114.38 o 
  -6   8   7      799.08      844.16    133.37 o 
  -4   8   7     2114.51     1904.59    177.27 o 
  -2   8   7     3313.92     3291.78    466.85 o 
   0   8   7     4959.22     5648.68    339.74 o 
   2   8   7     5115.25     5638.85    286.27 o 
   4   8   7     3148.86     2948.51    661.00 o 
   6   8   7      808.24      774.11    266.13 o 
   8   8   7      603.27      757.89     94.84 o 
  10   8   7      707.01      693.88    142.16 o 
  12   8   7     2555.68     2545.23    315.25 o 
  14   8   7     2423.05     2453.28    311.14 o 
  16   8   7      553.31      601.85    208.80 o 
  18   8   7      741.32      841.73    203.32 o 
  20   8   7       78.26       38.88    118.97 o 
 -17   9   7       29.44      -57.74    182.25 o 
 -15   9   7      103.61       86.75    168.02 o 
 -13   9   7        4.10       30.92    150.23 o 
 -11   9   7      559.92      382.84    189.37 o 
  -9   9   7       88.17      195.39    179.79 o 
  -7   9   7       40.40      -53.91    146.95 o 
  -5   9   7       29.83      -30.18     90.53 o 
  -3   9   7        2.42       10.47     95.65 o 
  -1   9   7       17.89       89.23    104.46 o 
   1   9   7      443.82      405.09    121.98 o 
   3   9   7      419.36      314.91    119.93 o 
   5   9   7        5.06       48.69    126.84 o 
   7   9   7      108.54      125.73    112.74 o 
   9   9   7      160.93      293.81    127.20 o 
  11   9   7      367.57      515.56    221.11 o 
  13   9   7       58.91      110.01    183.89 o 
 -40   0   8      913.58     1488.94    303.48 o 
 -38   0   8      398.70      318.53    203.32 o 
 -36   0   8      143.16      141.48    180.88 o 
 -34   0   8      365.21      486.83    194.02 o 
 -32   0   8        4.52      -36.40    133.54 o 
 -30   0   8     1913.64     1491.40    238.08 o 
 -28   0   8      137.35       91.05    100.02 o 
 -26   0   8    12975.13    12840.98    454.94 o 
 -24   0   8    36288.26    37936.22    835.34 o 
 -22   0   8    10795.73    11212.77    309.62 o 
 -20   0   8    17960.65    18204.48    365.28 o 
 -18   0   8    18633.79    19252.44    333.60 o 
 -16   0   8    16017.46    16651.07    294.99 o 
 -14   0   8    43955.59    50126.41    786.15 o 
 -12   0   8    48901.46    57193.35    887.17 o 
 -10   0   8    32740.77    38007.41    508.44 o 
  -8   0   8     8111.81     8620.20    153.60 o 
  -6   0   8     8455.05     9482.03    162.22 o 
  -4   0   8    17529.88    20925.38    377.18 o 
  -2   0   8     3291.71     3687.15    102.02 o 
   0   0   8    28046.59    33157.70    523.77 o 
   2   0   8     1223.85     1411.54     79.87 o 
   4   0   8     1396.70     1766.98     91.45 o 
   6   0   8     1012.07     1581.04     88.85 o 
   8   0   8     7054.00     7394.77    184.53 o 
  10   0   8     1402.41     1665.83     84.11 o 
  12   0   8    18069.42    20787.46    418.68 o 
  14   0   8    16235.86    16539.96    350.71 o 
  16   0   8    44642.27    48116.20    883.01 o 
  18   0   8    13749.24    16242.46    355.17 o 
  20   0   8     6863.65     7042.78    180.06 o 
  22   0   8     2590.49     2749.87    113.31 o 
  24   0   8     3402.86     3773.22    134.81 o 
  26   0   8     4841.18     6269.30    281.01 o 
  28   0   8     3495.97     4585.53    217.52 o 
  30   0   8     1869.05     1685.69    259.97 o 
  32   0   8      264.30      264.35    189.09 o 
  34   0   8     2320.86     2280.61    322.64 o 
 -39   1   8      580.72      719.94    175.33 o 
 -37   1   8      890.77     1221.97    185.53 o 
 -35   1   8      149.70      130.91     95.22 o 
 -33   1   8       79.59      110.53    110.04 o 
 -31   1   8      207.67      147.83     87.50 o 
 -29   1   8       18.89       -4.39     69.89 o 
 -27   1   8     2617.91     2682.56    138.40 o 
 -25   1   8       40.08      -13.47     40.13 o 
 -23   1   8     3107.29     3267.34    107.97 o 
 -21   1   8     4888.48     4873.64    114.48 o 
 -19   1   8       31.12      -19.36     30.52 o 
 -17   1   8      373.47      407.68     29.62 o 
 -15   1   8     2890.28     3132.83     68.07 o 
 -13   1   8     8879.04    10734.99    145.97 o 
 -11   1   8    14436.97    18155.88    235.50 o 
  -9   1   8      201.78      284.78     22.83 o 
  -7   1   8      146.19      330.42     19.65 o 
  -5   1   8      570.30      610.74     24.53 o 
  -3   1   8      673.39      892.80     33.77 o 
  -1   1   8      395.51      275.02     21.61 o 
   1   1   8    29590.85    35167.73    509.40 o 
   3   1   8     6170.37     7268.00    160.49 o 
   5   1   8    10846.07    13200.30    254.15 o 
   7   1   8     5541.33     5917.48    143.79 o 
   9   1   8      100.86      148.78     41.04 o 
  11   1   8      793.19      785.83     62.41 o 
  13   1   8       88.68       52.18     33.13 o 
  15   1   8     6605.59     7055.02    173.98 o 
  17   1   8      200.74      124.45     50.42 o 
  19   1   8     2503.66     2650.19     89.98 o 
  21   1   8      142.61      123.29     38.21 o 
  23   1   8       23.54       33.75     37.58 o 
  25   1   8        8.56       54.50     50.56 o 
  27   1   8      573.83      675.26     94.69 o 
  29   1   8       96.16       91.10     75.17 o 
  31   1   8      205.27      111.65    175.14 o 
  33   1   8     1728.66     2070.45    310.59 o 
  35   1   8        2.41      -90.58    191.56 o 
 -40   2   8      186.46      350.64    155.25 o 
 -38   2   8      227.69      403.81    150.89 o 
 -36   2   8      322.69      582.15    230.96 o 
 -34   2   8       90.53      294.98    187.18 o 
 -32   2   8        1.01      -36.23     76.41 o 
 -30   2   8       26.54      -70.38     71.86 o 
 -28   2   8     7652.49     7385.56    362.36 o 
 -26   2   8     4553.52     4598.44    235.23 o 
 -24   2   8     2964.68     2606.98    144.45 o 
 -22   2   8    15358.84    15509.25    256.68 o 
 -20   2   8    13594.61    13833.20    231.46 o 
 -18   2   8    15222.25    15704.92    232.62 o 
 -16   2   8    33391.35    34494.42    418.03 o 
 -14   2   8    22937.71    24014.67    302.84 o 
 -12   2   8    12615.12    13305.14    173.05 o 
 -10   2   8    14882.61    15607.63    208.55 o 
  -8   2   8    18863.65    19769.40    249.80 o 
  -6   2   8    12698.01    12636.90    146.68 o 
  -4   2   8     2057.59     1908.63     38.98 o 
  -2   2   8     5553.22     5998.01    101.56 o 
   0   2   8       31.14       31.76     18.50 o 
   2   2   8     1212.56     1538.67     49.06 o 
   4   2   8     1355.39     1841.91     79.65 o 
   6   2   8     4885.48     4830.38    127.24 o 
   8   2   8     1085.39     1126.41     63.81 o 
  10   2   8     8037.97     7699.25    178.00 o 
  12   2   8     8000.09     8001.77    186.18 o 
  14   2   8     3777.84     3872.14    147.95 o 
  16   2   8     2276.14     2381.88     88.61 o 
  18   2   8    18052.82    18672.04    326.02 o 
  20   2   8     4848.58     4585.38    130.56 o 
  22   2   8       65.93       71.82     59.99 o 
  24   2   8     1424.29     1591.32    116.45 o 
  26   2   8     3248.69     3194.66    161.34 o 
  28   2   8     1716.91     1619.74    255.32 o 
  30   2   8     1842.77     1898.59    289.25 o 
  32   2   8     2753.94     3047.93    356.29 o 
  34   2   8      348.78      239.44    196.76 o 
 -39   3   8      300.23      343.16    244.37 o 
 -37   3   8       46.25      308.24    142.54 o 
 -35   3   8      509.47      434.43    176.92 o 
 -33   3   8      276.58      262.57    127.95 o 
 -31   3   8      748.01      739.99    146.42 o 
 -29   3   8      381.96      404.81    107.92 o 
 -27   3   8       67.35      140.48     85.31 o 
 -25   3   8      684.04      677.68     82.92 o 
 -23   3   8     6806.35     6308.55    172.00 o 
 -21   3   8       12.30       48.81     45.19 o 
 -19   3   8      952.28     1057.73     85.42 o 
 -17   3   8     3934.69     4099.19    102.85 o 
 -15   3   8     2471.02     2423.03     63.99 o 
 -13   3   8     1807.19     1979.16     57.87 o 
 -11   3   8     1734.55     1933.29     56.31 o 
  -9   3   8        9.94       16.69     20.24 o 
  -7   3   8       25.76       39.66     20.95 o 
  -5   3   8       66.06      103.89     15.94 o 
  -3   3   8     6686.47     6996.84    125.70 o 
  -1   3   8    21554.59    21382.02    272.37 o 
   1   3   8     2636.25     2329.69     61.00 o 
   3   3   8     1861.07     1742.87     51.39 o 
   5   3   8        0.88      -18.43     18.43 o 
   7   3   8      674.49      724.29     40.71 o 
   9   3   8     7076.19     7195.13    148.52 o 
  11   3   8      378.60      446.86     59.44 o 
  13   3   8     3127.44     2980.76    110.15 o 
  15   3   8     2207.57     2102.72     95.38 o 
  17   3   8     8044.81     7958.13    224.79 o 
  19   3   8     1272.42     1294.91     97.62 o 
  21   3   8      232.07      463.71     76.97 o 
  23   3   8     2281.33     2247.13    138.33 o 
  25   3   8     1525.57     1520.70    123.20 o 
  27   3   8      255.39      238.70    103.13 o 
  29   3   8     1565.93     2215.48    305.12 o 
  31   3   8     1357.76     1144.14    269.55 o 
  33   3   8      165.04       83.74    189.91 o 
 -36   4   8      127.26      283.23    217.83 o 
 -34   4   8      165.59      236.51    124.43 o 
 -32   4   8     1024.84     1293.50    174.04 o 
 -30   4   8     3743.83     3694.31    246.51 o 
 -28   4   8        6.65      191.45    109.60 o 
 -26   4   8      247.42      220.49     73.63 o 
 -24   4   8      927.39     1032.68     96.55 o 
 -22   4   8     3373.57     3164.41    142.20 o 
 -20   4   8     8054.13     7632.54    192.16 o 
 -18   4   8    18423.89    17854.12    592.51 o 
 -16   4   8     4873.82     4693.71    145.89 o 
 -14   4   8     3199.84     2952.67     79.39 o 
 -12   4   8     9423.16     8993.80    171.44 o 
 -10   4   8     5593.60     5234.80     99.39 o 
  -8   4   8     5512.50     5357.06     93.74 o 
  -6   4   8     2813.53     2636.51     64.17 o 
  -4   4   8     4973.48     4952.55     88.45 o 
  -2   4   8      249.61      205.21     32.26 o 
   0   4   8       34.93        3.76     23.88 o 
   2   4   8      132.10      133.15     30.32 o 
   4   4   8      490.75      470.61     34.05 o 
   6   4   8       56.06       46.65     28.91 o 
   8   4   8     2159.67     2017.86     79.77 o 
  10   4   8     2976.63     3080.35     96.61 o 
  12   4   8     2615.20     2788.69    103.02 o 
  14   4   8      151.05      121.15     41.60 o 
  16   4   8     4069.37     3970.93    125.48 o 
  18   4   8     3099.19     2889.58    109.55 o 
  20   4   8    14726.37    14861.39    443.32 o 
  22   4   8    11629.02    11424.40    323.90 o 
  24   4   8      480.05      318.48    203.46 o 
  26   4   8      183.40      229.44    114.02 o 
  28   4   8     1619.88     1791.36    196.38 o 
  30   4   8     1266.35     1315.44    276.39 o 
  32   4   8      475.45      421.97    222.75 o 
 -35   5   8      642.72      319.08    212.90 o 
 -33   5   8        5.20      420.05    203.05 o 
 -31   5   8      322.21      583.70    222.75 o 
 -29   5   8      356.37      392.14    191.28 o 
 -27   5   8      903.49      836.76    166.26 o 
 -25   5   8     2395.74     2303.10    186.14 o 
 -23   5   8      471.99      620.39    169.29 o 
 -21   5   8     5330.10     4974.51    288.10 o 
 -19   5   8     6044.88     5466.60    188.31 o 
 -17   5   8      541.46      612.70     66.49 o 
 -15   5   8     3315.87     3383.59    121.03 o 
 -13   5   8     5321.10     5180.32    120.33 o 
 -11   5   8     2996.08     3042.06     82.59 o 
  -9   5   8     1604.73     1634.42     66.16 o 
  -7   5   8     2503.96     2542.14     80.91 o 
  -5   5   8    10893.93    10884.83    191.37 o 
  -3   5   8     6874.39     6833.60    142.17 o 
  -1   5   8      170.85      163.32     32.50 o 
   1   5   8      712.07      690.18     52.14 o 
   3   5   8      268.35      203.63     38.50 o 
   5   5   8     2243.75     1991.35     75.40 o 
   7   5   8      382.47      329.17     47.42 o 
   9   5   8      389.57      353.97     57.02 o 
  11   5   8     4941.27     4701.75    168.86 o 
  13   5   8     5609.77     5155.03    183.25 o 
  15   5   8     1475.51     1547.84    111.67 o 
  17   5   8     1283.28     1390.68    169.95 o 
  19   5   8     2963.43     2732.48    188.68 o 
  21   5   8     7522.44     7898.45    399.12 o 
  23   5   8      640.07      886.50    185.26 o 
  25   5   8     2015.53     2268.87    211.85 o 
  27   5   8     2769.36     2634.38    231.54 o 
  29   5   8      433.23      383.27    132.71 o 
 -32   6   8      852.68      487.10    217.83 o 
 -30   6   8       13.35      -47.07    159.81 o 
 -28   6   8      795.32      583.41    139.31 o 
 -26   6   8      302.96      401.23    119.11 o 
 -24   6   8     1439.35     1275.00    157.21 o 
 -22   6   8     1738.58     1719.96    171.87 o 
 -20   6   8     2655.60     2354.84    163.05 o 
 -18   6   8      134.35      156.76     63.31 o 
 -16   6   8     2387.33     2450.70    259.13 o 
 -14   6   8     3768.33     3811.84    233.30 o 
 -12   6   8      890.90      901.36     98.78 o 
 -10   6   8     1763.00     1962.26     95.46 o 
  -8   6   8     1781.82     1623.03    171.09 o 
  -6   6   8     2543.83     2563.73    105.89 o 
  -4   6   8      441.62      355.51     46.13 o 
  -2   6   8     1295.89     1413.37     70.88 o 
   0   6   8      663.48      585.80     57.66 o 
   2   6   8       83.95       17.28     46.12 o 
   4   6   8      744.69      691.88     89.86 o 
   6   6   8       78.59       52.20     57.31 o 
   8   6   8      428.93      372.43     69.37 o 
  10   6   8     4677.81     4329.88    170.54 o 
  12   6   8      860.91      780.14     90.86 o 
  14   6   8      463.27      274.61     74.96 o 
  16   6   8     1193.02     1280.16    139.81 o 
  18   6   8     1008.92     1466.77    244.10 o 
  20   6   8      179.44      142.76    209.21 o 
  22   6   8      988.82     1188.55    308.95 o 
  24   6   8     4347.76     4322.87    418.69 o 
  26   6   8     2558.71     2103.14    222.19 o 
 -29   7   8      133.33      227.95    154.89 o 
 -27   7   8      128.50      189.91    157.62 o 
 -25   7   8      381.04      445.78    192.65 o 
 -23   7   8     2640.04     2729.95    317.71 o 
 -21   7   8     2256.60     2401.84    295.00 o 
 -19   7   8     1179.84     1268.65    238.35 o 
 -17   7   8     5154.01     4630.30    288.24 o 
 -15   7   8     2502.40     2354.30    214.31 o 
 -13   7   8     3527.04     3215.52    239.58 o 
 -11   7   8     3912.74     3589.48    242.45 o 
  -9   7   8     9158.82     8823.51    537.07 o 
  -7   7   8     9128.53     9349.16    307.25 o 
  -5   7   8     2250.02     2237.48    207.07 o 
  -3   7   8      199.34      181.73     66.76 o 
  -1   7   8     1227.97     1141.28    176.92 o 
   1   7   8      186.56      131.90     58.84 o 
   3   7   8      147.82       43.67     49.99 o 
   5   7   8      136.64      153.12     66.03 o 
   7   7   8       69.62       29.84     55.17 o 
   9   7   8      991.87      985.50    108.42 o 
  11   7   8      443.52      536.76    104.63 o 
  13   7   8      421.93      349.81    105.80 o 
  17   7   8     2486.43     2136.12    298.01 o 
  19   7   8     2656.02     1999.53    204.07 o 
  21   7   8     1313.47      985.53    167.93 o 
  23   7   8     5896.32     6223.11    485.73 o 
 -24   8   8     1034.96      823.96    227.40 o 
 -22   8   8       29.91      213.45    170.76 o 
 -20   8   8       91.19      342.89    194.84 o 
 -18   8   8      262.28      258.33    175.96 o 
 -16   8   8      376.57      418.14    186.90 o 
 -14   8   8      220.98      147.50    162.00 o 
 -12   8   8      557.59      532.24    143.57 o 
 -10   8   8      236.69      215.91    159.81 o 
  -8   8   8      257.39      303.08    105.92 o 
  -6   8   8      416.13      426.83    227.95 o 
  -4   8   8     1059.59      752.16    136.41 o 
  -2   8   8       39.09      134.19    147.09 o 
   0   8   8       44.65       71.09    130.12 o 
   2   8   8      267.06      178.69     97.66 o 
   4   8   8     1062.46     1188.54    155.79 o 
   6   8   8      612.76      620.43    209.34 o 
   8   8   8      464.05      516.00    106.85 o 
  10   8   8      382.64      207.11    102.15 o 
  12   8   8        0.98     -120.68    120.68 o 
  14   8   8      429.65      174.04    165.29 o 
  16   8   8       22.54       38.76    118.76 o 
  18   8   8       25.16       34.44    115.84 o 
 -17   9   8      862.70     1111.02    279.67 o 
 -15   9   8     2106.44     2162.39    329.75 o 
 -13   9   8     3358.42     3442.81    385.03 o 
 -11   9   8     5298.68     6313.69    488.19 o 
  -9   9   8     3075.97     2582.17    339.33 o 
  -7   9   8     1216.56     1936.36    302.38 o 
  -5   9   8      950.17      953.46    157.40 o 
  -3   9   8     1468.52     1404.97    178.52 o 
  -1   9   8      366.44      376.47    124.78 o 
   1   9   8      680.53      679.26    143.30 o 
   3   9   8      260.05      248.23    117.33 o 
   5   9   8      821.25      544.23    140.70 o 
   7   9   8     1649.28     1650.31    240.40 o 
   9   9   8      340.34      265.57    206.47 o 
  11   9   8      224.45      190.46    187.18 o 
 -39   1   9     2221.06     2010.00    228.08 o 
 -37   1   9     2286.39     2168.17    226.47 o 
 -35   1   9     4709.25     4505.57    259.70 o 
 -33   1   9     5499.61     5302.18    246.17 o 
 -31   1   9     9509.19     9158.65    322.44 o 
 -29   1   9     7502.62     7357.54    275.04 o 
 -27   1   9     3742.18     3428.12    158.15 o 
 -25   1   9     3883.27     3345.93    162.18 o 
 -23   1   9      758.83      724.42     63.99 o 
 -21   1   9     1644.53     1598.88     69.55 o 
 -19   1   9       84.33      112.17     34.36 o 
 -17   1   9      140.62      109.59     23.89 o 
 -15   1   9     1319.33     1401.93     47.51 o 
 -13   1   9     1801.17     1675.62     53.40 o 
 -11   1   9     1866.21     1556.91     50.62 o 
  -9   1   9     2306.54     1746.98     51.88 o 
  -7   1   9     3902.28     3160.45     54.05 o 
  -5   1   9     2478.90     2208.01     47.20 o 
  -3   1   9     5226.68     4131.98     76.06 o 
  -1   1   9    10919.48     8897.43    128.41 o 
   1   1   9    40960.18    36103.98    525.40 o 
   3   1   9    37028.50    33993.29    631.78 o 
   5   1   9    25367.08    23168.08    410.70 o 
   7   1   9    19471.83    17830.11    332.38 o 
   9   1   9     8864.95     8268.58    192.30 o 
  11   1   9    14809.10    13187.69    267.76 o 
  13   1   9     3367.93     3319.57    112.53 o 
  15   1   9     1343.66     1237.76     77.43 o 
  17   1   9       63.93       98.18     42.17 o 
  19   1   9      154.10      124.10     42.75 o 
  21   1   9       11.01       51.90     35.71 o 
  23   1   9      755.60      678.38     58.61 o 
  25   1   9      661.93      605.22     75.00 o 
  27   1   9     1347.84     1446.73    123.43 o 
  29   1   9     1063.91      844.49    223.57 o 
  31   1   9     1716.13     1742.06    291.71 o 
  33   1   9     3859.91     3701.41    392.96 o 
 -38   2   9       14.67      -11.49    121.13 o 
 -36   2   9      156.66      431.41    143.56 o 
 -34   2   9      592.09      461.65    136.74 o 
 -32   2   9     2957.50     3005.28    335.97 o 
 -30   2   9     1245.08     1181.12    143.24 o 
 -28   2   9     3349.19     3470.70    194.68 o 
 -26   2   9       71.70       97.41     77.15 o 
 -24   2   9      310.66      268.42     60.13 o 
 -22   2   9       75.45       84.47     38.97 o 
 -20   2   9       26.83       35.95     35.20 o 
 -18   2   9      866.69      871.00     56.81 o 
 -16   2   9       11.21       -8.96     24.44 o 
 -14   2   9      409.63      429.11     34.78 o 
 -12   2   9       36.29       28.34     21.59 o 
 -10   2   9       27.19       44.58     20.10 o 
  -8   2   9     1097.82     1009.72     41.02 o 
  -6   2   9     1797.47     1795.84     44.52 o 
  -4   2   9      497.74      602.52     26.39 o 
  -2   2   9      231.93      143.53     23.45 o 
   0   2   9     4758.64     4396.85     82.85 o 
   2   2   9     1323.85     1474.14     40.81 o 
   4   2   9     6843.77     6233.55    115.52 o 
   6   2   9      279.77      174.13     37.97 o 
   8   2   9     6836.28     6599.16    162.89 o 
  10   2   9     1268.91     1122.37     72.97 o 
  12   2   9     5208.83     5001.84    142.39 o 
  14   2   9     3560.29     3094.16    113.58 o 
  16   2   9    19297.83    17428.94    309.08 o 
  18   2   9     2719.50     2855.52    102.50 o 
  20   2   9      458.41      493.27     62.90 o 
  22   2   9     2225.92     2020.50    126.75 o 
  24   2   9      141.22      181.64     69.56 o 
  26   2   9       49.15       61.81     67.95 o 
  28   2   9      298.04      280.49    175.68 o 
  30   2   9       10.32       13.14    171.85 o 
  32   2   9       42.00       91.67    180.88 o 
 -37   3   9     3728.73     3800.63    286.89 o 
 -35   3   9     2315.76     2251.40    265.72 o 
 -33   3   9     3376.38     3442.33    255.02 o 
 -31   3   9     1118.01     1283.30    170.31 o 
 -29   3   9     2703.35     2848.15    237.04 o 
 -27   3   9     7092.06     6825.42    265.86 o 
 -25   3   9     2766.50     2788.85    138.11 o 
 -23   3   9     7000.46     6488.84    244.77 o 
 -21   3   9      391.97      438.68     62.53 o 
 -19   3   9     4490.59     4560.42    126.74 o 
 -17   3   9      334.13      454.44     45.82 o 
 -15   3   9     1304.34     1442.93     56.00 o 
 -13   3   9      106.85      101.71     27.62 o 
 -11   3   9      121.00       78.93     25.57 o 
  -9   3   9     2392.98     2301.85     62.42 o 
  -7   3   9     1421.88     1360.52     49.44 o 
  -5   3   9     7481.45     6493.68    111.93 o 
  -3   3   9    15473.99    15264.49    204.58 o 
  -1   3   9    22797.69    22420.05    286.41 o 
   1   3   9     2586.50     2308.89     63.21 o 
   3   3   9     3554.12     3373.31     70.19 o 
   5   3   9    10192.36     9344.44    148.64 o 
   7   3   9     5706.46     5401.38    125.79 o 
   9   3   9    13386.91    12657.04    230.46 o 
  11   3   9      129.27      116.35     40.45 o 
  13   3   9     2576.74     2462.90    103.99 o 
  15   3   9      524.31      536.01     60.41 o 
  17   3   9     2792.94     2906.81    135.62 o 
  19   3   9      801.61      931.47     88.86 o 
  21   3   9      500.94      527.98     96.79 o 
  23   3   9      139.15      208.38     71.87 o 
  25   3   9     1569.27     1387.29    163.25 o 
  27   3   9     1577.68     1734.90    184.07 o 
  29   3   9     4030.52     4159.23    408.01 o 
  31   3   9     4238.97     3663.65    393.78 o 
 -36   4   9      398.82      323.98    147.18 o 
 -34   4   9      702.31      728.61    158.76 o 
 -32   4   9      877.57      845.93    172.54 o 
 -30   4   9     4798.00     5369.21    292.42 o 
 -28   4   9      859.69     1079.56    175.55 o 
 -26   4   9     1370.97     1711.35    190.30 o 
 -24   4   9       59.28       43.23     59.27 o 
 -22   4   9        4.64       34.71     53.99 o 
 -20   4   9      772.09      801.85    112.45 o 
 -18   4   9       38.88       68.55     47.15 o 
 -16   4   9      369.49      351.55     69.69 o 
 -14   4   9      320.17      271.20     33.74 o 
 -12   4   9      885.46      806.01     44.35 o 
 -10   4   9     2164.52     2508.43     68.81 o 
  -8   4   9      502.85      455.58     33.64 o 
  -6   4   9     1428.90     1301.54     53.00 o 
  -4   4   9     8614.62     8753.94    153.32 o 
  -2   4   9     7746.36     7695.45    149.97 o 
   0   4   9     2575.65     2401.30     71.09 o 
   2   4   9     8809.04     8539.76    147.63 o 
   4   4   9     3482.34     3570.65     86.07 o 
   6   4   9    11778.05    11871.37    231.04 o 
   8   4   9     3427.58     3572.72    109.39 o 
  10   4   9     3811.55     3786.32    110.05 o 
  12   4   9     4741.47     4762.63    139.03 o 
  14   4   9      123.95       94.06     41.34 o 
  16   4   9     2152.10     2167.88     96.43 o 
  18   4   9        1.22       26.89     51.03 o 
  20   4   9      693.80      767.21    114.58 o 
  22   4   9       78.15      102.03     90.71 o 
  24   4   9      118.98       12.25     94.82 o 
  26   4   9       48.22      107.68    145.17 o 
  28   4   9       27.36      -12.47    102.36 o 
  30   4   9      566.31      425.53    223.57 o 
 -35   5   9      657.41      912.08    270.91 o 
 -33   5   9      610.57      334.40    213.45 o 
 -31   5   9     1033.44      664.97    237.26 o 
 -29   5   9     1225.68      941.36    236.98 o 
 -27   5   9      949.57     1057.68    154.61 o 
 -25   5   9     4051.29     4937.38    388.85 o 
 -23   5   9     1424.28     1631.74    118.12 o 
 -21   5   9     3729.86     4196.75    181.53 o 
 -19   5   9      346.71      470.74     67.88 o 
 -17   5   9     4536.95     4941.65    192.63 o 
 -15   5   9      237.61      281.92     54.94 o 
 -13   5   9       80.39       40.98     37.61 o 
 -11   5   9      434.48      491.20     43.34 o 
  -9   5   9        9.62        4.09     30.13 o 
  -7   5   9     3967.70     4251.41    117.20 o 
  -5   5   9     8533.10     9241.60    221.37 o 
  -3   5   9     6293.98     6688.75    174.25 o 
  -1   5   9     1605.29     1393.30     83.33 o 
   1   5   9     3751.54     3992.11    106.19 o 
   3   5   9     2873.20     2805.75     94.53 o 
   5   5   9      484.58      636.17     50.10 o 
   7   5   9     4368.78     4868.32    128.84 o 
   9   5   9      361.40      395.84     53.99 o 
  11   5   9     1716.05     2089.21    121.20 o 
  13   5   9      183.60      240.37     62.49 o 
  15   5   9      495.45      584.44     85.49 o 
  17   5   9       68.44       87.21     75.11 o 
  19   5   9      565.92      355.47    154.07 o 
  21   5   9      509.28      376.54    161.18 o 
  23   5   9     1516.80     1337.33    171.36 o 
  25   5   9     1164.08     1382.64    181.04 o 
  27   5   9     2049.88     1813.46    231.92 o 
  29   5   9     1361.38     1093.78    268.45 o 
 -32   6   9      960.40      814.93    264.62 o 
 -30   6   9       15.03        3.56    168.57 o 
 -28   6   9      506.01      430.69    152.83 o 
 -26   6   9     1203.40     1290.56    169.15 o 
 -24   6   9     1093.16     1267.85    182.66 o 
 -22   6   9     1364.00     1427.75    343.30 o 
 -20   6   9        2.58       46.87     61.05 o 
 -18   6   9      210.91      202.51     76.97 o 
 -16   6   9      372.45      332.43     81.74 o 
 -14   6   9      290.26      311.30     81.80 o 
 -12   6   9      388.27      371.13    136.55 o 
 -10   6   9     1498.78     1494.01    101.63 o 
  -8   6   9     5011.06     5742.64    163.20 o 
  -6   6   9     4943.68     4964.17    148.69 o 
  -4   6   9     4565.54     4575.31    142.47 o 
  -2   6   9     4706.10     5044.28    139.55 o 
   0   6   9     7580.61     8104.91    231.65 o 
   2   6   9     5345.79     5422.00    183.77 o 
   4   6   9     7588.88     8085.41    237.33 o 
   6   6   9     3965.61     4481.90    179.36 o 
   8   6   9      138.09      191.76     60.22 o 
  10   6   9      984.83      900.13     95.07 o 
  12   6   9     3168.32     3277.24    159.21 o 
  14   6   9     3396.98     3563.09    169.36 o 
  16   6   9     1735.91     2191.13    280.22 o 
  18   6   9     1040.69     1209.81    229.05 o 
  20   6   9      184.24      426.90    191.83 o 
  22   6   9      816.42      852.91    159.35 o 
  24   6   9      153.77      217.66    129.16 o 
  26   6   9        8.84       95.69    126.06 o 
 -27   7   9      187.37       43.78    139.84 o 
 -25   7   9       92.32      114.11    146.68 o 
 -23   7   9      588.11      694.80    214.54 o 
 -21   7   9      781.11      664.70    197.85 o 
 -19   7   9     1451.50     1050.27    217.01 o 
 -17   7   9      261.79      151.33    152.70 o 
 -15   7   9      256.61      348.14    128.06 o 
 -13   7   9       14.62       63.66     94.13 o 
 -11   7   9        1.82      -83.74     83.74 o 
  -9   7   9     3094.43     3323.98    204.22 o 
  -7   7   9     1909.69     1746.22    135.73 o 
  -5   7   9       35.84      153.90     85.49 o 
  -3   7   9       21.77       71.96     76.78 o 
  -1   7   9      757.56      921.98    143.94 o 
   1   7   9     1449.15     1686.66    123.75 o 
   3   7   9     2101.69     2530.88    157.99 o 
   5   7   9     3234.28     3297.62    159.05 o 
   7   7   9        7.31       16.82     59.56 o 
   9   7   9       95.72       54.24     67.05 o 
  11   7   9      865.75     1187.61    436.75 o 
  13   7   9      184.90      300.86    106.66 o 
  15   7   9        1.25      -24.63    141.75 o 
  17   7   9       90.86      292.26    174.04 o 
  19   7   9      579.47      637.17    154.74 o 
  21   7   9        4.63     -107.91    113.81 o 
 -22   8   9      117.03      240.54    184.99 o 
 -20   8   9        3.10       61.30    165.29 o 
 -18   8   9        3.76       49.53    156.25 o 
 -16   8   9      530.75      676.19    206.88 o 
 -14   8   9      885.07     1260.71    259.15 o 
 -12   8   9     1164.81     1108.01    239.99 o 
 -10   8   9      470.35     1005.40    232.06 o 
  -8   8   9      645.04      844.18    271.87 o 
  -6   8   9     2227.22     2885.43    219.36 o 
  -4   8   9     2568.08     2880.86    220.65 o 
  -2   8   9     2724.46     2742.97    215.71 o 
   0   8   9     3304.29     3396.54    515.01 o 
   2   8   9     2827.51     2634.26    212.51 o 
   4   8   9     1093.69     1101.53    156.45 o 
   6   8   9       62.87      -35.05     95.20 o 
   8   8   9      935.33      836.74    148.10 o 
  10   8   9     3820.39     4674.79    376.82 o 
  12   8   9     1461.13     1508.37    271.74 o 
  14   8   9      923.62      990.07    239.99 o 
  16   8   9      405.46      592.18    222.48 o 
 -15   9   9      105.08       53.09    181.98 o 
 -13   9   9        6.39       28.73    166.93 o 
 -11   9   9      422.07      354.65    211.26 o 
  -9   9   9        5.49      121.50    152.42 o 
  -7   9   9      302.18      627.48    227.68 o 
  -5   9   9       18.60      170.47    113.11 o 
  -3   9   9       52.94      260.64    114.73 o 
  -1   9   9       76.79      366.84    168.02 o 
   1   9   9      143.74      197.44    120.08 o 
   3   9   9       17.35      154.34    115.48 o 
   5   9   9      120.28      257.38    122.86 o 
   7   9   9      449.31      483.74    142.84 o 
   9   9   9      486.56      400.32    195.11 o 
 -40   0  10      668.53      394.06    233.15 o 
 -38   0  10       34.45      147.77    168.84 o 
 -36   0  10     1502.04     1649.30    288.98 o 
 -34   0  10       29.39       96.05    157.62 o 
 -32   0  10     1222.81     1083.66    228.50 o 
 -30   0  10     5862.01     6383.06    476.43 o 
 -28   0  10     3838.59     3852.09    253.81 o 
 -26   0  10     1775.75     2243.70    187.25 o 
 -24   0  10     6977.42     7379.36    248.07 o 
 -22   0  10     1534.19     1511.65    112.17 o 
 -20   0  10     7718.77     7916.60    203.22 o 
 -18   0  10     8830.06     9389.95    197.82 o 
 -16   0  10     3932.41     4059.11    128.21 o 
 -14   0  10     1472.36     1230.38     65.99 o 
 -12   0  10     6165.58     5698.90    176.63 o 
 -10   0  10    22223.12    24614.34    470.94 o 
  -8   0  10      270.58      226.31     38.94 o 
  -6   0  10     2916.35     2903.78     89.90 o 
  -4   0  10       98.95       52.97     26.77 o 
  -2   0  10      290.39      200.80     52.81 o 
   0   0  10     1771.09     2284.45     92.17 o 
   2   0  10     6928.82     7933.11    225.06 o 
   4   0  10      588.12      631.73     67.15 o 
   6   0  10     7780.17     7813.97    249.39 o 
   8   0  10    14070.94    13719.73    346.04 o 
  10   0  10    12175.64    12763.40    419.39 o 
  12   0  10    25128.02    26185.62    523.10 o 
  14   0  10    34882.41    39505.57    748.88 o 
  16   0  10     6251.09     6912.68    202.38 o 
  18   0  10     2193.30     2390.79    121.57 o 
  20   0  10     2887.27     3258.26    125.22 o 
  22   0  10     9674.02    10806.25    252.54 o 
  24   0  10     5154.28     6153.17    183.41 o 
  26   0  10     4021.01     4509.81    221.10 o 
  28   0  10     1885.15     2029.40    277.48 o 
  30   0  10     3629.75     4954.73    401.45 o 
  32   0  10     1656.89     1828.27    301.02 o 
 -39   1  10       26.10      194.86    239.99 o 
 -37   1  10       17.62       10.05    117.21 o 
 -35   1  10      834.14      970.57    265.99 o 
 -33   1  10      104.93       91.41     87.87 o 
 -31   1  10      107.43       70.07     91.14 o 
 -29   1  10       30.35       35.10     76.45 o 
 -27   1  10     6103.82     6025.67    209.50 o 
 -25   1  10        1.59       59.72     56.66 o 
 -23   1  10     1229.06     1211.05     74.76 o 
 -21   1  10       29.50        2.28     31.83 o 
 -19   1  10     1750.79     1767.17     87.33 o 
 -17   1  10        3.86      -13.23     25.18 o 
 -15   1  10     2415.33     2701.87     70.89 o 
 -13   1  10        2.48       19.86     25.27 o 
 -11   1  10     4759.18     4864.96     93.04 o 
  -9   1  10     1852.07     2059.84     63.31 o 
  -7   1  10      433.15      456.37     24.24 o 
  -5   1  10      309.98      294.32     27.27 o 
  -3   1  10     2538.68     2426.85     55.77 o 
  -1   1  10      843.10      957.03     38.99 o 
   1   1  10     1758.93     1706.10     55.70 o 
   3   1  10     3569.46     4453.05    138.74 o 
   5   1  10      983.70     1179.18     75.61 o 
   7   1  10     1113.35     1351.38     97.59 o 
   9   1  10       10.57       -3.68     30.51 o 
  11   1  10     1812.35     1932.28     90.40 o 
  13   1  10    14346.80    15290.14    309.97 o 
  15   1  10       37.18       71.84     41.26 o 
  17   1  10     4611.50     4594.38    145.09 o 
  19   1  10     1825.57     1747.70     87.34 o 
  21   1  10      134.53      195.55     50.60 o 
  23   1  10       16.70       -4.33     41.90 o 
  25   1  10      193.42      185.12     58.93 o 
  27   1  10       47.48       28.79    112.30 o 
  29   1  10      129.70      107.82    181.16 o 
  31   1  10     1181.47     1177.25    265.72 o 
  33   1  10      137.00      205.51    212.35 o 
 -38   2  10      322.89      359.68    137.29 o 
 -36   2  10      356.78      432.25    141.82 o 
 -34   2  10      347.95      383.97    133.19 o 
 -32   2  10      561.74      571.00    145.31 o 
 -30   2  10     1494.16     1661.19    191.28 o 
 -28   2  10     3677.15     3875.42    212.84 o 
 -26   2  10     6361.56     6527.20    254.10 o 
 -24   2  10     2820.92     2939.67    197.69 o 
 -22   2  10     6732.84     6698.33    161.12 o 
 -20   2  10     3162.18     3448.22    110.90 o 
 -18   2  10     2376.31     2677.10    120.01 o 
 -16   2  10     6764.69     6724.88    118.80 o 
 -14   2  10    12622.40    13378.46    193.08 o 
 -12   2  10     5616.38     5654.97    102.20 o 
 -10   2  10     1491.98     1397.17     47.62 o 
  -8   2  10     9730.63     9712.53    159.50 o 
  -6   2  10     1776.45     1910.48     47.22 o 
  -4   2  10     3167.42     3288.90     74.59 o 
  -2   2  10      643.42      635.66     53.80 o 
   0   2  10     2090.33     2257.19     60.78 o 
   2   2  10       40.38        0.80     20.04 o 
   4   2  10     4816.33     4791.11     99.44 o 
   6   2  10     4322.11     4325.60    129.01 o 
   8   2  10     5101.57     4984.53    142.37 o 
  10   2  10    14364.64    14482.90    294.78 o 
  12   2  10    13767.35    14046.29    291.54 o 
  14   2  10     1494.16     1625.47     89.35 o 
  16   2  10     7048.83     7332.46    170.82 o 
  18   2  10     6613.61     6998.93    189.81 o 
  20   2  10     6809.09     7076.23    247.54 o 
  22   2  10     2734.43     2877.18    161.39 o 
  24   2  10     4097.95     4566.44    189.41 o 
  26   2  10     3678.23     4197.85    531.02 o 
  28   2  10     3163.11     3595.51    368.61 o 
  30   2  10      579.59      506.53    204.69 o 
  32   2  10      597.49      665.79    240.81 o 
 -37   3  10       67.72      136.82    129.15 o 
 -35   3  10       52.44      122.23    123.00 o 
 -33   3  10      541.79      713.82    153.16 o 
 -31   3  10     1264.29     1006.06    288.98 o 
 -29   3  10     4018.54     3877.50    211.73 o 
 -27   3  10      504.02      552.92    138.52 o 
 -25   3  10     3462.89     3277.12    151.10 o 
 -23   3  10     3463.17     3255.19    148.19 o 
 -21   3  10     2824.65     2839.19    201.24 o 
 -19   3  10      657.92      698.82     60.52 o 
 -17   3  10     5126.76     5463.72    127.33 o 
 -15   3  10      694.85      674.94     39.97 o 
 -13   3  10     3385.36     3431.15     81.09 o 
 -11   3  10      133.62      177.86     29.05 o 
  -9   3  10     3786.75     3731.67     96.45 o 
  -7   3  10      826.63      824.59     48.43 o 
  -5   3  10      939.20      848.64     39.68 o 
  -3   3  10      369.87      390.12     33.96 o 
  -1   3  10        8.33        9.88     22.38 o 
   1   3  10      436.85      454.16     35.65 o 
   3   3  10     1526.59     1573.02     54.15 o 
   5   3  10       53.99       -7.53     31.03 o 
   7   3  10      131.56      142.56     35.15 o 
   9   3  10      829.07      818.89     56.66 o 
  11   3  10     6683.47     6007.16    166.40 o 
  13   3  10      485.67      516.96     61.84 o 
  15   3  10     1382.13     1257.82     83.27 o 
  17   3  10     2955.86     2756.71    138.40 o 
  19   3  10       10.38      126.22     56.12 o 
  21   3  10      410.36      319.65     89.37 o 
  23   3  10     1353.82     1370.18    164.30 o 
  25   3  10      110.06      104.40     94.51 o 
  27   3  10      641.24      477.08    131.01 o 
  29   3  10     1574.22     1817.32    311.96 o 
  31   3  10       88.36      368.33    218.92 o 
 -36   4  10      747.78     1115.69    193.71 o 
 -34   4  10      311.31      699.80    165.05 o 
 -32   4  10     1108.89     1324.90    293.63 o 
 -30   4  10      147.71      184.45    122.60 o 
 -28   4  10     1494.77     1826.41    210.03 o 
 -26   4  10     2622.12     2465.68    158.09 o 
 -24   4  10     3634.21     3062.26    151.39 o 
 -22   4  10     3913.93     3977.17    166.29 o 
 -20   4  10     3977.14     4104.29    155.80 o 
 -18   4  10     6926.16     6690.27    230.17 o 
 -16   4  10     3284.63     3488.72    110.52 o 
 -14   4  10     1970.87     2085.10     71.92 o 
 -12   4  10     4398.29     4412.48     95.07 o 
 -10   4  10     2409.83     2363.11     69.60 o 
  -8   4  10     1157.65     1053.81     49.40 o 
  -6   4  10     3444.45     3213.41     93.53 o 
  -4   4  10        4.35       74.07     29.80 o 
  -2   4  10      276.70      306.92     43.03 o 
   0   4  10       16.44       24.72     27.96 o 
   2   4  10      341.48      275.79     38.91 o 
   4   4  10     1793.88     1691.15     67.88 o 
   6   4  10     2566.04     2585.20     86.71 o 
   8   4  10     5389.46     5379.44    153.49 o 
  10   4  10      425.50      611.86     53.50 o 
  12   4  10     1839.96     1805.42     89.78 o 
  14   4  10     2924.16     2693.30    108.26 o 
  16   4  10     3695.01     3223.08    150.51 o 
  18   4  10     6649.95     6589.02    219.53 o 
  20   4  10     3179.25     3183.11    309.23 o 
  22   4  10     2979.22     2922.05    307.04 o 
  24   4  10     2252.21     2277.76    417.59 o 
  26   4  10     1205.99     1358.83    178.96 o 
  28   4  10     1013.87     1255.84    184.59 o 
  30   4  10     1100.24     1060.13    282.41 o 
 -33   5  10     1859.23     1438.31    299.92 o 
 -31   5  10       62.97       91.13    186.90 o 
 -29   5  10       41.50      198.07    113.91 o 
 -27   5  10     1982.97     1933.49    345.82 o 
 -25   5  10     3073.81     3346.38    280.36 o 
 -23   5  10     1054.05     1037.55    140.85 o 
 -21   5  10     4447.10     4195.69    397.94 o 
 -19   5  10     4975.58     4676.44    176.87 o 
 -17   5  10      649.00      693.41     85.86 o 
 -15   5  10     1672.62     1653.69    128.92 o 
 -13   5  10     1601.04     1797.66     95.72 o 
 -11   5  10     2830.47     2845.39    100.06 o 
  -9   5  10     1829.56     1500.95    103.55 o 
  -7   5  10     2270.25     2252.20     89.53 o 
  -5   5  10     3280.01     3130.35    103.64 o 
  -3   5  10       28.17       -4.20     34.12 o 
  -1   5  10      535.05      582.79     52.47 o 
   1   5  10     1887.94     1989.76     79.56 o 
   3   5  10      653.06      638.27     52.45 o 
   5   5  10      307.65      241.26     59.35 o 
   7   5  10     8929.54     8905.78    213.99 o 
   9   5  10     1798.63     1656.04     92.96 o 
  11   5  10       54.50      153.05     58.03 o 
  13   5  10     2633.90     2549.80    141.25 o 
  15   5  10     1761.01     1613.46    120.70 o 
  17   5  10     2291.72     2452.43    186.62 o 
  19   5  10     3273.80     3341.28    333.31 o 
  21   5  10     2188.78     1830.18    264.35 o 
  23   5  10      589.85      824.48    321.40 o 
  25   5  10     2852.31     3207.96    252.62 o 
  27   5  10     2159.64     2559.05    240.71 o 
 -30   6  10      529.00      832.72    240.54 o 
 -28   6  10        8.05        0.55    100.03 o 
 -26   6  10       67.21      291.74    115.92 o 
 -24   6  10     1758.80     1467.25    171.51 o 
 -22   6  10     2424.29     2485.96    161.92 o 
 -20   6  10     3852.51     3198.18    213.74 o 
 -18   6  10     1713.59     1627.22    140.97 o 
 -16   6  10     1540.32     1459.57    134.03 o 
 -14   6  10      165.56      212.97    108.27 o 
 -12   6  10       10.15      120.06     89.98 o 
 -10   6  10      627.18      609.72     87.05 o 
  -8   6  10      340.87      377.66     67.92 o 
  -6   6  10      896.62      831.62     82.98 o 
  -4   6  10       46.93      109.68     62.51 o 
  -2   6  10      306.23      348.21     60.94 o 
   0   6  10        6.31       29.81     43.48 o 
   2   6  10      364.87      365.51     68.50 o 
   4   6  10      397.79      365.49     70.92 o 
   6   6  10     1031.20     1082.10    138.27 o 
   8   6  10      717.28      759.90     97.92 o 
  10   6  10      288.03      293.26     72.47 o 
  12   6  10     3497.52     3455.85    169.45 o 
  14   6  10     1038.85     1402.29    219.61 o 
  16   6  10     1595.95     1737.69    262.16 o 
  18   6  10     1015.88     1302.85    246.83 o 
  20   6  10     2173.98     2163.21    294.45 o 
  22   6  10     1308.16     1334.92    188.10 o 
  24   6  10      565.80      641.13    159.54 o 
 -27   7  10       43.55      200.59    161.73 o 
 -25   7  10      467.91      554.14    195.66 o 
 -23   7  10     4518.26     4028.42    391.05 o 
 -21   7  10     1315.67      859.81    216.18 o 
 -19   7  10     1285.20      813.84    215.09 o 
 -17   7  10     3747.55     3393.28    352.74 o 
 -15   7  10     4140.06     4006.35    844.21 o 
 -13   7  10     1669.79     1848.80    197.19 o 
 -11   7  10     2217.34     2396.49    288.43 o 
  -9   7  10     2940.92     2935.83    346.52 o 
  -7   7  10     2314.73     2136.09    224.02 o 
  -5   7  10       19.46       51.22     65.14 o 
  -3   7  10       80.14      177.03     90.78 o 
  -1   7  10      245.86      169.42     94.99 o 
   1   7  10        7.37       25.77     63.62 o 
   3   7  10     1583.43     1376.83    205.67 o 
   5   7  10     5596.93     5690.67    209.21 o 
   7   7  10      360.75      369.11     82.27 o 
   9   7  10     1961.62     1615.67    146.50 o 
  11   7  10     3666.50     3597.28    765.95 o 
  13   7  10     2173.54     2227.68    303.75 o 
  15   7  10     2183.84     1833.19    277.48 o 
  17   7  10     2661.81     2747.46    336.86 o 
  19   7  10     2097.44     1955.24    310.59 o 
  21   7  10     2183.24     2311.43    237.29 o 
 -22   8  10      156.52      382.02    188.00 o 
 -20   8  10      189.41      166.11    184.44 o 
 -18   8  10      180.42       86.20    169.39 o 
 -16   8  10      148.95      278.85    184.99 o 
 -14   8  10      543.95      746.79    224.12 o 
 -12   8  10       47.74      119.86    171.31 o 
 -10   8  10      955.08      601.49    203.87 o 
  -8   8  10     1242.22     1169.86    246.83 o 
  -6   8  10       20.99      -76.82     86.75 o 
  -4   8  10      249.44      334.16    124.79 o 
  -2   8  10      241.79      301.95    113.99 o 
   0   8  10      961.52     1107.25    160.22 o 
   2   8  10      385.71      286.09    223.98 o 
   4   8  10      192.17      130.91    107.53 o 
   6   8  10     2664.76     2449.32    217.09 o 
   8   8  10       41.42      131.68    109.73 o 
  10   8  10     1820.77     1747.07    193.08 o 
  12   8  10      728.79      522.95    203.87 o 
  14   8  10      619.97      553.32    223.30 o 
 -11   9  10     2992.82     2462.86    339.05 o 
  -9   9  10      675.17     1026.47    266.26 o 
  -7   9  10       28.04      -27.09    174.59 o 
  -5   9  10      498.40      554.92    140.97 o 
  -3   9  10      521.76      800.63    153.81 o 
  -1   9  10       38.93       85.56    116.85 o 
   1   9  10        0.49       50.87    103.13 o 
   3   9  10      113.50      129.37    109.32 o 
   5   9  10       10.26      145.77    121.39 o 
   7   9  10     2230.06     1895.35    211.22 o 
 -39   1  11      861.07      676.52    173.94 o 
 -37   1  11     1302.90     1339.44    197.37 o 
 -35   1  11     4349.28     3993.67    386.67 o 
 -33   1  11     5216.03     5078.12    244.68 o 
 -31   1  11     6008.70     5397.66    364.26 o 
 -29   1  11     2889.32     2713.27    178.55 o 
 -27   1  11     2526.49     2369.65    139.57 o 
 -25   1  11     1312.10     1070.41    111.86 o 
 -23   1  11      215.79      149.15     48.77 o 
 -21   1  11      122.71       62.32     37.25 o 
 -19   1  11        1.54      -33.32     33.32 o 
 -17   1  11      554.29      585.97     42.16 o 
 -15   1  11     1301.91     1229.74     53.27 o 
 -13   1  11     7698.58     6943.91    121.61 o 
 -11   1  11     8690.90     7530.72    136.94 o 
  -9   1  11    22072.71    19825.62    280.94 o 
  -7   1  11    28026.21    25298.16    287.14 o 
  -5   1  11    37606.85    34204.09    394.97 o 
  -3   1  11    33301.66    29111.18    341.48 o 
  -1   1  11    12538.90    10320.87    150.71 o 
   1   1  11    12857.30    10660.50    175.77 o 
   3   1  11     2969.65     2403.92     66.73 o 
   5   1  11     5759.47     4982.54    155.84 o 
   7   1  11     4085.45     3273.66    125.56 o 
   9   1  11     4694.89     4076.94    130.72 o 
  11   1  11     2074.51     1854.63     94.50 o 
  13   1  11      129.81       90.70     44.37 o 
  15   1  11       47.40       19.00     40.44 o 
  17   1  11       23.03       -7.93     42.68 o 
  19   1  11      115.73      113.61     47.57 o 
  21   1  11      689.64      668.50     64.25 o 
  23   1  11     1110.13     1168.74     74.77 o 
  25   1  11     2095.60     2489.84    134.05 o 
  27   1  11     1832.56     1986.16    287.88 o 
  29   1  11     1623.89     1097.62    261.06 o 
  31   1  11     1881.38     1885.18    316.07 o 
 -38   2  11      134.90       36.63    127.73 o 
 -36   2  11      305.85      366.90    389.13 o 
 -34   2  11     1842.07     1701.26    202.97 o 
 -32   2  11       67.68      192.96    118.61 o 
 -30   2  11      991.60      858.37    149.17 o 
 -28   2  11       22.45       30.58     78.75 o 
 -26   2  11      620.98      546.22    104.32 o 
 -24   2  11      137.19      166.47     66.72 o 
 -22   2  11       45.67       86.89     44.68 o 
 -20   2  11      154.05       67.41     41.92 o 
 -18   2  11       81.54       21.31     37.29 o 
 -16   2  11      669.22      622.76     51.77 o 
 -14   2  11      147.99      127.05     29.33 o 
 -12   2  11      498.05      551.29     36.95 o 
 -10   2  11     1315.39     1081.46     55.23 o 
  -8   2  11     2335.62     2152.86     64.36 o 
  -6   2  11     5421.93     4853.53     83.66 o 
  -4   2  11     1597.36     1559.51     52.60 o 
  -2   2  11     3090.32     2657.57     84.26 o 
   0   2  11     1517.03     1320.71     49.11 o 
   2   2  11      447.33      491.17     33.95 o 
   4   2  11     4649.72     4025.86    112.51 o 
   6   2  11     1130.89      925.16     55.65 o 
   8   2  11     2945.97     2904.86    110.86 o 
  10   2  11     1452.18     1376.96     83.08 o 
  12   2  11     1213.08     1125.57     79.54 o 
  14   2  11      184.02      223.82     59.00 o 
  16   2  11        0.73       27.74     43.66 o 
  18   2  11      528.08      442.30     63.84 o 
  20   2  11      475.79      507.91     81.24 o 
  22   2  11       11.44       34.81     57.43 o 
  24   2  11      427.70      600.55    128.85 o 
  26   2  11       90.09       72.21    111.92 o 
  28   2  11       15.50       19.98    163.37 o 
  30   2  11      655.81      504.07    223.85 o 
 -37   3  11     3331.12     3261.10    268.93 o 
 -35   3  11      827.29      773.92    165.51 o 
 -33   3  11     1025.48      946.37    165.50 o 
 -31   3  11      740.48     1007.25    212.63 o 
 -29   3  11     3029.67     3184.04    233.16 o 
 -27   3  11     1150.58     1070.20    128.40 o 
 -25   3  11      643.59      525.89     81.09 o 
 -23   3  11      626.86      642.10    104.43 o 
 -21   3  11        0.81      -13.50     45.53 o 
 -19   3  11      848.03      944.89     68.67 o 
 -17   3  11      600.79      630.06     53.73 o 
 -15   3  11     4968.27     4720.47    109.34 o 
 -13   3  11     1744.17     1763.68     58.13 o 
 -11   3  11     9443.41     9005.06    187.27 o 
  -9   3  11     6225.90     5889.40    115.96 o 
  -7   3  11    12991.96    12719.18    200.41 o 
  -5   3  11    12502.93    11660.18    200.19 o 
  -3   3  11    17107.63    16040.61    234.71 o 
  -1   3  11    32464.10    31263.80    412.07 o 
   1   3  11     9762.06     9374.61    181.96 o 
   3   3  11    19211.77    17790.71    278.94 o 
   5   3  11     7529.97     6995.83    149.76 o 
   7   3  11     4805.39     4524.92    119.60 o 
   9   3  11       84.45      154.48     34.57 o 
  11   3  11        9.31       -2.18     28.80 o 
  13   3  11     5074.12     4723.52    151.20 o 
  15   3  11       70.09      121.26     48.73 o 
  17   3  11        8.07      -45.17     77.85 o 
  19   3  11      416.22      459.92     79.51 o 
  21   3  11      489.61      511.18    163.10 o 
  23   3  11      894.98      718.13    218.78 o 
  25   3  11      107.69       94.95    103.44 o 
  27   3  11      802.72     1175.70    172.00 o 
  29   3  11     2214.83     2081.67    328.11 o 
 -36   4  11     1642.45     1794.94    460.01 o 
 -34   4  11      111.74      274.08    134.82 o 
 -32   4  11      736.48      789.61    161.89 o 
 -30   4  11     1041.18     1025.73    165.77 o 
 -28   4  11      467.53      369.05    120.53 o 
 -26   4  11      109.83      175.54     79.63 o 
 -24   4  11      100.51       58.38     62.92 o 
 -22   4  11      294.93      321.11     73.98 o 
 -20   4  11      656.33      645.59     85.71 o 
 -18   4  11       64.18       66.29     46.23 o 
 -16   4  11     1289.08     1145.31     81.90 o 
 -14   4  11      525.68      487.34     45.02 o 
 -12   4  11     1064.89     1106.83     57.18 o 
 -10   4  11     1111.70      994.77     54.96 o 
  -8   4  11     1437.78     1474.36     62.81 o 
  -6   4  11     1388.00     1424.37     82.94 o 
  -4   4  11     6380.52     6256.61    146.90 o 
  -2   4  11     4990.73     4748.21    132.24 o 
   0   4  11     4668.52     4872.29    124.54 o 
   2   4  11     6014.47     6180.07    141.84 o 
   4   4  11     1112.59     1114.45     60.23 o 
   6   4  11     3939.85     4307.64    108.34 o 
   8   4  11     3448.31     3462.84     95.11 o 
  10   4  11      547.90      649.95     57.19 o 
  12   4  11        2.94       -0.36     41.35 o 
  14   4  11      124.52       55.33     45.62 o 
  16   4  11      525.76      420.00     79.60 o 
  18   4  11      178.38       79.45     75.27 o 
  20   4  11      261.46      344.25    159.27 o 
  22   4  11      397.99      474.79    176.51 o 
  24   4  11      115.44      268.51    120.00 o 
  26   4  11     1132.10     1100.24    175.10 o 
  28   4  11     2151.67     1873.28    689.88 o 
 -33   5  11      194.73       48.71    195.66 o 
 -31   5  11      141.40       46.48    116.21 o 
 -29   5  11      101.68       12.24    103.84 o 
 -27   5  11      816.34      628.83    110.18 o 
 -25   5  11      952.54     1085.30    201.56 o 
 -23   5  11      252.30      370.70     85.95 o 
 -21   5  11       10.40       66.57     62.49 o 
 -19   5  11        0.50       38.24     65.92 o 
 -17   5  11     1328.38     1174.80    102.00 o 
 -15   5  11      197.94      302.07     69.00 o 
 -13   5  11     3137.13     3890.82    209.93 o 
 -11   5  11     2230.06     2558.92    165.01 o 
  -9   5  11     3543.93     3916.00    122.93 o 
  -7   5  11     2267.44     2350.38    146.57 o 
  -5   5  11     3241.77     3576.49    113.73 o 
  -3   5  11     2172.95     2307.52    133.01 o 
  -1   5  11     5016.45     5173.33    175.34 o 
   1   5  11    19794.58    21257.51    429.61 o 
   3   5  11    10744.07    11712.41    267.50 o 
   5   5  11     3262.68     3270.97    129.69 o 
   7   5  11      500.78      482.68     74.20 o 
   9   5  11     2878.03     3105.39    169.13 o 
  11   5  11     2510.04     2834.37    149.21 o 
  13   5  11       73.42       57.11     62.16 o 
  15   5  11       10.59      -21.12    125.61 o 
  17   5  11       32.93      -15.71     78.82 o 
  19   5  11      255.02      415.95    170.48 o 
  21   5  11      102.05       82.37    142.85 o 
  23   5  11       42.14       13.29    100.77 o 
  25   5  11     2102.62     1863.47    209.81 o 
 -30   6  11      537.55      606.96    232.06 o 
 -28   6  11     1045.90      923.84    155.34 o 
 -26   6  11       46.73       20.90     98.57 o 
 -24   6  11      384.86      552.23    181.98 o 
 -22   6  11        0.79        4.64     84.56 o 
 -20   6  11        5.67      102.48     92.42 o 
 -18   6  11      990.56      875.05    118.68 o 
 -16   6  11     1862.99     2000.25    154.70 o 
 -14   6  11       43.55       51.54    130.26 o 
 -12   6  11       13.33       59.91     86.57 o 
 -10   6  11      358.17      408.40    184.90 o 
  -8   6  11     2443.27     2397.08    140.53 o 
  -6   6  11     2437.81     2840.65    219.20 o 
  -4   6  11     1679.67     1706.68    155.35 o 
  -2   6  11     3047.25     2931.32    253.51 o 
   0   6  11     5330.63     5809.40    176.70 o 
   2   6  11     3850.08     4497.01    175.66 o 
   4   6  11     5466.75     6129.07    211.25 o 
   6   6  11     2490.45     2885.14    150.88 o 
   8   6  11      266.87      267.71     71.31 o 
  10   6  11      283.03      214.15     73.24 o 
  12   6  11      869.82     1189.33    153.10 o 
  14   6  11      160.64      106.92     98.56 o 
  16   6  11       11.59        6.84    136.55 o 
  18   6  11      129.89      165.56    168.57 o 
  20   6  11      104.21      147.22    156.53 o 
  22   6  11       37.23      125.01    122.97 o 
 -25   7  11        3.53      288.15    183.07 o 
 -23   7  11      110.35      130.53    158.44 o 
 -21   7  11      937.07      946.29    223.03 o 
 -19   7  11      125.57       25.72    143.67 o 
 -17   7  11       47.85       -2.74    144.49 o 
 -15   7  11      841.95     1020.17    226.04 o 
 -13   7  11      299.62      527.56    143.07 o 
 -11   7  11      309.97      526.30    139.59 o 
  -9   7  11      717.23      743.08    205.65 o 
  -7   7  11      610.44      760.18    108.65 o 
  -5   7  11      163.74       37.57    160.09 o 
  -3   7  11     1270.74     1330.10    409.52 o 
  -1   7  11       86.61      121.31     93.23 o 
   1   7  11        7.32       21.08    137.51 o 
   3   7  11      575.70      626.78     90.14 o 
   5   7  11     3944.06     4576.53    192.17 o 
   7   7  11     4320.68     4189.79    299.42 o 
   9   7  11      531.08      894.93    147.83 o 
  11   7  11       28.94       58.23     96.65 o 
  13   7  11        1.27       57.12    101.69 o 
  15   7  11       16.91      -25.72    141.75 o 
  17   7  11      168.29      171.58    189.64 o 
  19   7  11        0.59     -157.35    157.35 o 
 -20   8  11      886.78      673.73    220.56 o 
 -18   8  11      731.17      720.52    240.81 o 
 -16   8  11      872.30      834.91    242.73 o 
 -14   8  11     1590.59     1942.38    305.67 o 
 -12   8  11     1322.88     1555.71    274.20 o 
 -10   8  11     1473.84     1677.76    279.67 o 
  -8   8  11      622.55      872.67    240.54 o 
  -6   8  11     1823.24     2289.87    464.80 o 
  -4   8  11     2163.38     2059.67    198.98 o 
  -2   8  11     1560.00     1526.16    233.15 o 
   0   8  11     1767.70     1930.49    198.26 o 
   2   8  11     3482.30     3843.06    284.19 o 
   4   8  11      758.93      918.40    156.93 o 
   6   8  11       40.64      138.46    108.76 o 
   8   8  11     3300.57     3158.82    719.70 o 
  10   8  11     1298.10     1380.73    180.41 o 
  12   8  11      515.11      788.12    244.92 o 
  14   8  11      370.54      527.05    230.41 o 
  -9   9  11       38.33      -58.84    165.01 o 
  -7   9  11        0.42       52.27    172.40 o 
  -5   9  11      370.26      464.64    136.69 o 
  -3   9  11        1.18       57.84    116.98 o 
  -1   9  11       33.47      110.45    114.82 o 
   1   9  11      191.07      178.30    128.87 o 
   3   9  11      101.85      100.05    118.29 o 
 -38   0  12       54.23       28.19    181.98 o 
 -36   0  12     1425.56     1372.91    278.85 o 
 -34   0  12    12728.24    13292.62    731.74 o 
 -32   0  12     3574.52     3332.80    347.81 o 
 -30   0  12     4564.04     4076.51    263.72 o 
 -28   0  12     4404.13     4414.39    263.91 o 
 -26   0  12     8298.34     9139.11    386.16 o 
 -24   0  12     1250.14     1404.84    118.61 o 
 -22   0  12      115.77      -42.12     57.82 o 
 -20   0  12     7812.26     8516.74    223.20 o 
 -18   0  12     8741.44     8798.10    198.22 o 
 -16   0  12     6394.65     6978.95    303.31 o 
 -14   0  12     7134.15     7200.16    195.63 o 
 -12   0  12    10981.89    11520.47    267.04 o 
 -10   0  12     3726.25     3956.61    133.45 o 
  -8   0  12     7560.05     7846.75    177.84 o 
  -6   0  12       63.35      106.87     36.48 o 
  -4   0  12      937.14      940.54     73.75 o 
  -2   0  12     3976.10     4504.83    133.72 o 
   0   0  12      309.73      326.48     49.99 o 
   2   0  12     4070.43     4376.78    142.26 o 
   4   0  12      583.74      712.22     79.28 o 
   6   0  12     6544.17     7063.07    262.49 o 
   8   0  12     1680.42     2035.99    129.19 o 
  10   0  12      765.41     1121.09     99.67 o 
  12   0  12    11572.15    11945.09    334.84 o 
  14   0  12     2867.91     3276.03    158.02 o 
  16   0  12    27890.11    30420.56    699.55 o 
  18   0  12     8059.48     8211.09    271.71 o 
  20   0  12    10261.58    11353.40    340.39 o 
  22   0  12     7864.08     8779.50    264.02 o 
  24   0  12     4104.77     4279.85    184.85 o 
  26   0  12      247.56      237.53    165.56 o 
  28   0  12     2741.19     2694.10    328.66 o 
 -39   1  12      202.16      341.79    219.19 o 
 -37   1  12     1545.30     1620.30    211.97 o 
 -35   1  12       49.45      -11.91    107.03 o 
 -33   1  12      367.09      371.90    130.48 o 
 -31   1  12      410.39      470.75    121.05 o 
 -29   1  12      258.15      252.44     93.97 o 
 -27   1  12      603.35      713.74     97.79 o 
 -25   1  12       17.17        6.27     53.89 o 
 -23   1  12      511.96      267.75     54.08 o 
 -21   1  12      789.94      728.23     63.74 o 
 -19   1  12       71.20       54.95     42.20 o 
 -17   1  12     1104.60     1275.82     56.98 o 
 -15   1  12      118.96      143.67     33.41 o 
 -13   1  12     1822.51     2041.39     71.90 o 
 -11   1  12      407.93      408.80     41.74 o 
  -9   1  12     9831.37     9995.10    168.53 o 
  -5   1  12    19282.05    19848.21    249.59 o 
  -3   1  12      763.92     1008.26     42.28 o 
  -1   1  12     3406.55     4036.03     82.18 o 
   1   1  12     3085.87     3178.13     80.97 o 
   3   1  12      145.68      154.77     32.09 o 
   5   1  12       28.41       35.58     37.56 o 
   7   1  12      300.62      199.88     52.09 o 
   9   1  12      226.62      185.35     53.83 o 
  11   1  12       51.61       25.22     44.81 o 
  13   1  12      590.68      460.11     92.10 o 
  15   1  12      119.80       74.23     47.64 o 
  17   1  12      658.24      816.37     71.80 o 
  19   1  12        8.25      109.56     47.10 o 
  21   1  12      113.33      161.88     51.79 o 
  23   1  12      785.93      852.83     94.56 o 
  25   1  12      413.81      408.61    100.35 o 
  27   1  12      363.07      755.55    234.79 o 
  29   1  12      266.18       63.76    207.70 o 
  31   1  12        1.33       28.19    206.06 o 
 -38   2  12      960.54     1218.00    198.88 o 
 -36   2  12     1681.85     1981.76    222.61 o 
 -34   2  12      470.76      352.25    190.19 o 
 -32   2  12     5624.82     5643.47    309.22 o 
 -30   2  12     5285.21     4929.24    279.54 o 
 -28   2  12     3763.32     3724.69    210.71 o 
 -26   2  12     1225.22     1327.80    135.92 o 
 -24   2  12     4578.01     4851.94    199.54 o 
 -22   2  12     7835.82     8103.71    224.00 o 
 -20   2  12      688.44      899.12     68.94 o 
 -18   2  12     1270.73     1483.12     71.76 o 
 -16   2  12     5606.80     5386.99    128.84 o 
 -14   2  12     5046.05     5100.67    105.82 o 
 -12   2  12     1190.98     1220.99     66.69 o 
 -10   2  12     3505.79     3497.94     83.84 o 
  -8   2  12       56.10       38.81     22.35 o 
  -6   2  12     2126.21     2306.06     67.36 o 
  -4   2  12      360.07      343.73     33.90 o 
  -2   2  12      242.49      187.50     30.87 o 
   0   2  12     2117.00     2167.20     75.44 o 
   2   2  12     1060.15     1080.76     54.70 o 
   4   2  12     4076.40     4167.82    100.38 o 
   6   2  12     1920.56     2175.42     97.38 o 
   8   2  12     6347.20     6422.79    175.71 o 
  10   2  12     9658.45     9748.73    232.75 o 
  12   2  12     3478.78     3835.11    135.78 o 
  14   2  12    15051.71    15206.21    325.53 o 
  16   2  12     2940.32     3308.04    132.30 o 
  18   2  12    11763.02    12324.29    287.71 o 
  20   2  12     7087.08     7082.14    231.82 o 
  22   2  12     4301.65     4460.26    527.46 o 
  24   2  12     3089.10     3248.24    235.59 o 
  26   2  12     4879.69     5510.65    299.98 o 
  28   2  12       72.29       43.24    184.99 o 
  30   2  12       96.81       49.26    196.48 o 
 -37   3  12      317.75      275.21    141.61 o 
 -35   3  12       38.27      127.73    125.82 o 
 -33   3  12       15.07      245.83    126.59 o 
 -31   3  12      275.45      236.44    121.21 o 
 -29   3  12     1936.21     1976.53    195.84 o 
 -27   3  12      794.77      626.11    117.38 o 
 -25   3  12      271.63      296.63    105.59 o 
 -23   3  12     1738.04     1648.48    147.91 o 
 -21   3  12      264.31      255.65     59.71 o 
 -19   3  12     1950.44     1754.16     92.62 o 
 -17   3  12     2171.37     2003.57     82.30 o 
 -15   3  12     3712.29     3867.15     91.85 o 
 -13   3  12     2816.32     3042.03     81.33 o 
 -11   3  12     7418.34     7211.76    212.25 o 
  -9   3  12      645.54      613.60     50.34 o 
  -7   3  12     1690.18     1679.31     67.58 o 
  -5   3  12      132.60      148.75     37.20 o 
  -3   3  12    20501.15    19711.76    303.13 o 
  -1   3  12    12220.31    11216.22    194.41 o 
   1   3  12      751.57      807.63     54.09 o 
   3   3  12     2020.24     1969.74    103.78 o 
   5   3  12     1301.04     1210.85     57.84 o 
   7   3  12       91.63      123.42     36.80 o 
   9   3  12     3298.06     2946.80     97.36 o 
  11   3  12     1161.13     1112.11     82.51 o 
  13   3  12      532.57      486.89     64.32 o 
  15   3  12      955.92      969.01     95.90 o 
  17   3  12      768.17      666.65     89.74 o 
  19   3  12     2357.18     2139.21    152.85 o 
  21   3  12      934.33      873.77    195.11 o 
  23   3  12       44.14       33.39    122.05 o 
  25   3  12       84.82      228.13    119.46 o 
  27   3  12      945.95      726.88    155.26 o 
  29   3  12      112.30      181.98    203.05 o 
 -34   4  12      132.99      100.51    136.96 o 
 -32   4  12      129.23      150.50    122.19 o 
 -30   4  12      850.14     1186.11    251.76 o 
 -28   4  12     2727.24     2584.80    218.11 o 
 -26   4  12     4206.92     4107.83    198.63 o 
 -24   4  12     3149.18     2817.43    172.69 o 
 -22   4  12     3214.46     3202.63    192.08 o 
 -20   4  12     4304.85     3841.74    215.15 o 
 -18   4  12     2158.24     2396.04    134.27 o 
 -16   4  12       24.27      -14.31     45.81 o 
 -14   4  12       23.50      109.04     37.92 o 
 -12   4  12     1247.50     1184.54     61.31 o 
 -10   4  12       64.73       58.95     33.47 o 
  -8   4  12      181.68       96.02     33.48 o 
  -6   4  12        7.62       -9.75     39.96 o 
  -4   4  12      353.07      405.83     50.45 o 
  -2   4  12       75.64      108.14     39.81 o 
   0   4  12     2236.91     2220.37     88.55 o 
   2   4  12      499.23      498.64     47.92 o 
   4   4  12     2560.74     2523.88     87.26 o 
   6   4  12     4911.11     4825.12    118.51 o 
   8   4  12     6138.77     6032.34    135.46 o 
  10   4  12     7830.71     7289.81    189.66 o 
  12   4  12     8008.44     7536.48    235.03 o 
  14   4  12     2101.06     2329.88    137.02 o 
  16   4  12     3307.55     3172.18    159.85 o 
  18   4  12     1717.49     1657.62    164.78 o 
  20   4  12     2052.50     2040.62    273.10 o 
  22   4  12     3223.98     3459.77    352.46 o 
  24   4  12     2565.22     2472.19    364.64 o 
  26   4  12      326.77      471.83    143.07 o 
 -33   5  12      555.49      582.33    239.72 o 
 -31   5  12      224.47      173.63    152.01 o 
 -29   5  12      492.95      546.15    138.79 o 
 -27   5  12     1349.99     1341.88    137.89 o 
 -25   5  12     5440.98     5674.11    239.60 o 
 -23   5  12     3162.04     3298.18    184.64 o 
 -21   5  12     3595.42     4004.39    195.24 o 
 -19   5  12     2658.60     2544.47    160.06 o 
 -17   5  12     3383.69     3259.56    238.33 o 
 -15   5  12     6228.86     5985.54    325.54 o 
 -13   5  12     4830.52     4827.40    227.98 o 
 -11   5  12     1004.00     1005.50     80.08 o 
  -9   5  12     1294.25     1374.68    109.04 o 
  -7   5  12      229.80      215.48     53.11 o 
  -5   5  12      778.02      594.90     96.43 o 
  -3   5  12     2688.41     2551.43    223.88 o 
  -1   5  12      734.37      851.94     86.55 o 
   1   5  12    10003.35     9445.63    235.20 o 
   3   5  12     3976.02     3799.23    140.90 o 
   5   5  12     1753.58     1505.36     97.06 o 
   7   5  12     7173.59     6527.46    227.22 o 
   9   5  12       49.11       49.39     56.77 o 
  11   5  12     1540.25     1472.81    118.01 o 
  13   5  12     1689.10     1379.57    131.54 o 
  15   5  12     2145.45     2168.24    189.49 o 
  17   5  12     1355.26     1282.35    156.43 o 
  19   5  12      363.56      461.38    184.44 o 
  21   5  12      216.23       84.28    154.89 o 
  23   5  12      678.60      796.35    158.63 o 
  25   5  12      430.64      493.66    220.29 o 
 -30   6  12       15.12       13.41    160.09 o 
 -28   6  12      325.64      205.61    121.95 o 
 -26   6  12     1455.10      961.61    216.73 o 
 -24   6  12     2318.66     2639.55    215.70 o 
 -22   6  12     1980.47     2223.35    199.44 o 
 -20   6  12     2112.73     2462.77    244.37 o 
 -18   6  12     1075.01     1076.92    148.59 o 
 -16   6  12     1031.29     1042.24    174.73 o 
 -14   6  12      123.66      354.07    121.52 o 
 -12   6  12      175.98      105.25    103.35 o 
 -10   6  12      238.47      153.00     75.70 o 
  -8   6  12       46.58      -46.94     62.23 o 
  -6   6  12       83.60       47.90     90.50 o 
  -4   6  12      237.88      180.74     61.17 o 
  -2   6  12      158.62       77.28     55.23 o 
   0   6  12      258.10      231.75     77.06 o 
   2   6  12     2495.62     2617.36    144.31 o 
   4   6  12     1181.54     1373.63    113.37 o 
   6   6  12      775.83      824.97     98.70 o 
   8   6  12      765.36      810.63     99.05 o 
  10   6  12      731.55      908.48    142.21 o 
  12   6  12     1845.04     1695.71    195.52 o 
  14   6  12     2385.49     2390.12    241.77 o 
  16   6  12     1286.60      999.65    232.06 o 
  18   6  12      278.27      322.36    178.42 o 
  20   6  12      684.59      358.48    202.23 o 
  22   6  12      109.60     -107.20    107.88 o 
 -25   7  12      875.01     1226.23    249.02 o 
 -23   7  12     3487.97     2993.47    349.73 o 
 -21   7  12     5514.98     5736.01    456.18 o 
 -19   7  12     4680.12     4834.33    434.56 o 
 -17   7  12     3146.01     3344.84    362.59 o 
 -15   7  12     1764.42     2073.73    297.46 o 
 -13   7  12     1633.89     1542.03    266.81 o 
 -11   7  12     1030.32     1258.19    318.80 o 
  -9   7  12       45.28       74.01     76.87 o 
  -7   7  12      761.50      690.81    134.64 o 
  -5   7  12       55.18      176.71    105.63 o 
  -3   7  12       10.77       34.77     81.35 o 
  -1   7  12     1438.04     1568.66    531.84 o 
   1   7  12       12.89      -17.45     83.69 o 
   3   7  12     7230.29     7708.35    260.21 o 
   5   7  12     8261.86     8336.23    396.16 o 
   7   7  12      260.73      309.94    171.58 o 
   9   7  12     3590.40     3309.46    301.15 o 
  11   7  12     2285.43     2361.49    210.82 o 
  13   7  12     2653.35     2358.66    214.00 o 
  15   7  12     1148.08     1071.62    248.75 o 
  17   7  12      921.60      993.63    259.97 o 
 -18   8  12      518.54      745.43    232.33 o 
 -16   8  12      647.11      241.36    210.16 o 
 -14   8  12      841.97      686.59    231.78 o 
 -12   8  12      304.88      493.39    204.96 o 
 -10   8  12       23.34      154.61    167.20 o 
  -8   8  12      129.85      282.96    181.70 o 
  -6   8  12        9.04        4.83    102.89 o 
  -4   8  12       39.93      124.83    111.95 o 
  -2   8  12      265.76      325.93    146.27 o 
   0   8  12      870.39      854.00    154.51 o 
   2   8  12       26.00       84.91    110.16 o 
   4   8  12        1.38      -55.15     98.86 o 
   6   8  12       70.02      228.94    116.50 o 
   8   8  12       17.81       46.62    106.05 o 
  10   8  12       32.28       68.16    167.61 o 
 -37   1  13      776.28      986.58    182.94 o 
 -35   1  13     1922.84     1807.12    286.51 o 
 -33   1  13      783.24      622.33    155.96 o 
 -31   1  13     1770.38     1556.01    189.77 o 
 -29   1  13      145.46      122.25     90.62 o 
 -27   1  13        1.72       -5.42     60.31 o 
 -25   1  13        2.73       69.30     62.58 o 
 -23   1  13       38.79       58.91     53.32 o 
 -21   1  13       85.77       87.35     44.93 o 
 -19   1  13     3039.00     2633.65    103.47 o 
 -17   1  13     4030.13     3374.60     87.49 o 
 -15   1  13     5217.95     4828.61    112.66 o 
 -13   1  13     7057.92     6300.83    130.23 o 
 -11   1  13    14972.98    13577.23    216.80 o 
  -9   1  13    53862.79    47299.40    609.40 o 
  -7   1  13    80174.72    71858.84    892.96 o 
  -5   1  13    46816.87    43654.85    501.00 o 
  -3   1  13    18523.64    16655.36    218.99 o 
  -1   1  13     5683.27     4895.14    110.10 o 
   1   1  13     8930.31     7856.64    148.14 o 
   3   1  13     4169.42     3481.66     86.55 o 
   5   1  13     4636.95     3851.51    129.52 o 
   7   1  13     1343.59     1367.69     85.67 o 
   9   1  13      873.94      861.80     75.01 o 
  11   1  13      445.14      422.37     62.66 o 
  13   1  13       97.41      105.90     50.96 o 
  15   1  13       12.23        7.16     46.93 o 
  17   1  13      544.51      475.12     65.38 o 
  19   1  13     1178.12     1296.78     90.54 o 
  21   1  13      908.61      809.75     82.17 o 
  23   1  13     1390.34     1468.83    118.67 o 
  25   1  13      556.14      783.75    117.70 o 
  27   1  13      972.58     1272.48    270.64 o 
  29   1  13     1137.44      799.61    258.33 o 
 -36   2  13      645.86      656.08    164.07 o 
 -34   2  13       13.58       56.80    106.50 o 
 -32   2  13      184.27      207.53    128.62 o 
 -30   2  13       23.64      197.25    111.70 o 
 -28   2  13       39.84       51.72    120.49 o 
 -26   2  13     2553.67     2218.14    169.68 o 
 -24   2  13      371.81      203.14     75.87 o 
 -22   2  13      261.11      124.64     49.47 o 
 -20   2  13      958.93      688.91     64.82 o 
 -18   2  13      415.84      226.55     39.36 o 
 -16   2  13        3.33       16.77     33.26 o 
 -14   2  13      766.65      659.68     51.39 o 
 -12   2  13        4.94        7.81     33.39 o 
 -10   2  13     1869.26     1992.92     68.24 o 
  -8   2  13     1134.60     1153.76     79.35 o 
  -6   2  13     3155.54     2821.09     77.92 o 
  -4   2  13     1769.83     1617.45     59.03 o 
  -2   2  13     1894.62     1771.21     83.80 o 
   0   2  13      475.60      514.24     46.78 o 
   2   2  13       19.32      106.60     32.04 o 
   4   2  13      111.78       66.36     29.04 o 
   6   2  13     1921.93     1414.52     72.43 o 
   8   2  13       98.24      158.15     67.58 o 
  10   2  13      378.30      227.52     54.18 o 
  12   2  13     6020.79     5009.09    160.89 o 
  14   2  13      464.92      364.05     62.10 o 
  16   2  13        9.34       -6.24     48.02 o 
  18   2  13       40.16       49.20     52.62 o 
  20   2  13       44.58       57.53     86.46 o 
  22   2  13     1830.83     1624.11    309.77 o 
  24   2  13      997.45      951.43    157.20 o 
  26   2  13     1360.30     1290.35    205.61 o 
  28   2  13      498.88      317.98    204.14 o 
 -35   3  13      132.45      239.45    135.25 o 
 -33   3  13     1738.12     1562.07    198.12 o 
 -31   3  13       39.83      249.59    121.62 o 
 -29   3  13     1959.96     1936.43    236.16 o 
 -27   3  13     1683.21     1320.62    170.50 o 
 -25   3  13       48.28      -51.94     77.44 o 
 -23   3  13     1062.69     1252.56    110.86 o 
 -21   3  13     1303.28     1059.90    101.68 o 
 -19   3  13        8.13       66.97     57.36 o 
 -17   3  13     1835.69     2194.52     98.28 o 
 -15   3  13     7204.53     6800.81    152.67 o 
 -13   3  13    18810.34    18694.26    339.33 o 
 -11   3  13    25958.47    25055.73    333.48 o 
  -9   3  13     3432.48     3345.90     92.11 o 
  -7   3  13       83.39      159.66     35.50 o 
  -5   3  13    10951.43    10179.67    187.35 o 
  -3   3  13    23102.04    22284.59    342.36 o 
  -1   3  13    27076.02    26759.23    429.78 o 
   1   3  13     3486.03     3551.23    104.50 o 
   3   3  13     5028.59     5182.23    127.80 o 
   5   3  13     1007.63     1001.65     60.98 o 
   7   3  13     2509.42     2383.16     79.61 o 
   9   3  13      300.89      305.17     46.31 o 
  11   3  13       38.21      119.17     55.97 o 
  13   3  13      186.05      143.21     53.80 o 
  15   3  13      735.21      729.57     90.77 o 
  17   3  13      486.57      682.38    107.37 o 
  19   3  13      390.17      337.69    103.86 o 
  21   3  13     1543.11     1459.38    242.18 o 
  23   3  13      623.15      752.82    206.61 o 
  25   3  13     2023.20     2510.58    231.21 o 
  27   3  13      592.63      508.52    151.14 o 
 -34   4  13      641.90     1065.63    188.33 o 
 -32   4  13      207.47      293.95    128.32 o 
 -30   4  13      463.80      740.53    159.51 o 
 -28   4  13     1489.88     1635.63    186.76 o 
 -26   4  13       60.19      155.50     77.96 o 
 -24   4  13       55.27      125.26     74.70 o 
 -22   4  13      683.99      831.45     99.27 o 
 -20   4  13      630.59      553.49     99.10 o 
 -18   4  13      222.07      370.10     83.06 o 
 -16   4  13      669.48      918.98     80.06 o 
 -14   4  13      113.85      175.81     47.27 o 
 -12   4  13     4839.74     4734.63    114.80 o 
 -10   4  13     1051.52     1088.04     60.92 o 
  -8   4  13     1889.52     1936.70     88.33 o 
  -6   4  13      475.27      527.49     55.76 o 
  -4   4  13     9276.63     9103.36    216.68 o 
  -2   4  13       28.91       47.66     48.33 o 
   0   4  13      573.74      666.78     87.17 o 
   2   4  13     1858.94     2055.52    126.82 o 
   4   4  13     1070.19     1073.22     72.04 o 
   6   4  13     2934.09     2911.39    107.60 o 
   8   4  13      479.21      511.07     56.96 o 
  10   4  13     1692.50     1609.84    118.33 o 
  12   4  13        0.28      -54.69     54.69 o 
  14   4  13     2365.41     2568.61    154.76 o 
  16   4  13      523.54      473.88    116.94 o 
  18   4  13       35.91      145.64    131.76 o 
  20   4  13     1661.47     1968.37    272.56 o 
  22   4  13      181.67      121.50    142.57 o 
  24   4  13     1788.96     1815.73    376.27 o 
  26   4  13     1652.95     1444.61    298.55 o 
 -31   5  13      877.80      948.18    171.04 o 
 -29   5  13       15.35       -7.21    112.40 o 
 -27   5  13        0.75       19.72     82.09 o 
 -25   5  13      122.90      150.57     84.05 o 
 -23   5  13      192.58      132.89     84.04 o 
 -21   5  13      330.16      471.14     99.60 o 
 -19   5  13     3270.48     3349.06    207.99 o 
 -17   5  13     2616.70     2713.19    222.86 o 
 -15   5  13     5399.73     6125.52    591.31 o 
 -13   5  13     4479.26     4938.59    220.23 o 
 -11   5  13     1285.97     1250.95     96.62 o 
  -9   5  13     1507.41     1554.43    107.61 o 
  -7   5  13     2207.16     2266.51    125.86 o 
  -5   5  13       23.29       39.42     54.03 o 
  -3   5  13     1965.91     2285.46    128.00 o 
  -1   5  13     6805.41     7575.30    313.28 o 
   1   5  13    15668.21    16677.33    552.38 o 
   3   5  13     4933.38     5090.27    192.74 o 
   5   5  13     1089.57     1258.28    112.30 o 
   7   5  13       33.35       29.86     61.04 o 
   9   5  13      624.06      605.77     91.20 o 
  11   5  13       11.93      -33.01    110.56 o 
  13   5  13       39.34       24.87    102.62 o 
  15   5  13       50.46       26.09     98.48 o 
  17   5  13      257.76      231.90    114.80 o 
  19   5  13      536.57      431.82    190.46 o 
  21   5  13       47.03       66.77    146.40 o 
  23   5  13      504.80      111.38    165.83 o 
 -28   6  13      373.58      424.98    188.55 o 
 -26   6  13      134.56      156.43    112.29 o 
 -24   6  13      462.26      374.49    160.22 o 
 -22   6  13      565.25      548.45    154.20 o 
 -20   6  13     1638.91     2125.91    198.27 o 
 -18   6  13     2853.89     3007.94    228.59 o 
 -16   6  13     1213.62     1523.69    248.75 o 
 -14   6  13     3775.08     3872.19    467.40 o 
 -12   6  13      585.19      973.34    515.56 o 
 -10   6  13     1797.74     1896.35    300.62 o 
  -8   6  13     2161.43     2175.30    152.18 o 
  -6   6  13     2077.30     2044.43    234.71 o 
  -4   6  13     1034.01     1255.86    176.97 o 
  -2   6  13     6392.87     7098.58    229.27 o 
   0   6  13     1934.69     2112.78    152.97 o 
   2   6  13      724.81      905.66    115.16 o 
   4   6  13     4453.24     4880.02    195.58 o 
   6   6  13     5459.35     6174.77    224.70 o 
   8   6  13     3254.87     3256.58    242.87 o 
  10   6  13      348.02      281.63    239.99 o 
  12   6  13      143.64      115.26    104.54 o 
  14   6  13      318.04      417.89    130.26 o 
  16   6  13        6.69     -137.65    138.74 o 
  18   6  13       16.02       14.78    160.09 o 
  20   6  13       24.40      107.55    172.67 o 
 -23   7  13      178.83      570.84    214.27 o 
 -21   7  13       56.52       21.34    152.42 o 
 -19   7  13      714.25      537.73    214.00 o 
 -17   7  13     3028.00     3707.43    389.68 o 
 -15   7  13      406.09      747.62    211.81 o 
 -13   7  13        6.40       97.97    160.36 o 
 -11   7  13       34.36       36.12    133.82 o 
  -9   7  13     1679.40     1820.98    309.50 o 
  -7   7  13     2390.01     2428.20    263.38 o 
  -5   7  13     3431.68     3393.80    238.46 o 
  -3   7  13      271.83       -0.20     90.58 o 
  -1   7  13        6.15       23.44     87.83 o 
   1   7  13      503.85      607.25    133.29 o 
   3   7  13     1605.30     1561.52    149.15 o 
   5   7  13     4298.56     4238.39    264.85 o 
   7   7  13     1176.72     1099.39    164.60 o 
   9   7  13       69.17      -24.65    154.48 o 
  11   7  13       55.72       95.84    109.45 o 
  13   7  13       57.16       -1.38    108.17 o 
  15   7  13        6.21      -68.41    146.40 o 
 -16   8  13     1905.63     1364.43    282.41 o 
 -14   8  13      539.48      713.96    238.08 o 
 -12   8  13     1571.75     1748.91    305.12 o 
 -10   8  13     1897.49     2555.36    338.23 o 
  -8   8  13      967.89     1461.30    280.22 o 
  -6   8  13     2494.84     3137.68    442.08 o 
  -4   8  13     1549.38     1850.83    200.04 o 
  -2   8  13     1060.98     1098.47    170.65 o 
   0   8  13     3909.83     4134.93    280.26 o 
   2   8  13     4687.94     4948.79    303.10 o 
   4   8  13      546.52      506.90    145.68 o 
   6   8  13       97.49      148.63    117.33 o 
   8   8  13      962.39     1220.75    183.94 o 
 -36   0  14     4621.41     4022.40    423.34 o 
 -34   0  14     6088.73     5708.64    461.65 o 
 -32   0  14     4227.84     3909.66    395.15 o 
 -30   0  14     5102.04     4878.01    294.29 o 
 -28   0  14     8406.52     7273.99    634.46 o 
 -26   0  14     4449.25     5013.93    466.99 o 
 -24   0  14     2018.44     2565.54    157.36 o 
 -22   0  14     1348.62     1743.52    177.20 o 
 -20   0  14     3510.84     3539.20    231.89 o 
 -18   0  14    10355.03    11034.98    274.98 o 
 -16   0  14     1437.60     1758.26    131.33 o 
 -14   0  14     2477.62     2558.22    119.97 o 
 -12   0  14      995.01     1244.80     89.57 o 
 -10   0  14     9892.02    10342.36    255.41 o 
  -8   0  14    19635.74    20656.66    426.91 o 
  -6   0  14        4.23      210.25     58.24 o 
  -4   0  14     1694.22     1991.13     86.79 o 
  -2   0  14     1388.33     1548.87     99.40 o 
   0   0  14     5523.66     6040.98    204.37 o 
   2   0  14     6975.46     7426.82    219.02 o 
   4   0  14     5509.59     4942.23    161.92 o 
   6   0  14     2267.04     2734.92    188.05 o 
   8   0  14      404.89      268.59    192.79 o 
  10   0  14     4829.48     5403.08    265.40 o 
  12   0  14     8990.72     9333.04    393.78 o 
  14   0  14    13892.83    14496.15    504.74 o 
  16   0  14     4645.24     5171.49    271.52 o 
  18   0  14     8359.30     9262.49    386.43 o 
  20   0  14     5055.07     5615.28    302.69 o 
  22   0  14     7127.63     8638.20    371.50 o 
  24   0  14      214.72      250.35    129.45 o 
 -37   1  14      587.71      773.66    329.20 o 
 -35   1  14      856.10      812.22    170.64 o 
 -33   1  14      381.57      549.36    147.22 o 
 -31   1  14      601.70      985.45    173.36 o 
 -29   1  14      699.61      708.40    121.12 o 
 -27   1  14        6.08       11.46     68.29 o 
 -25   1  14      461.05      325.77     84.65 o 
 -23   1  14     1650.17     1373.67     99.73 o 
 -21   1  14     2166.74     1948.24    111.33 o 
 -19   1  14       35.77      115.93     53.02 o 
 -17   1  14        3.10       46.69     35.35 o 
 -15   1  14        7.72       32.00     35.95 o 
 -13   1  14      113.13      146.60     37.85 o 
 -11   1  14    21441.87    22182.57    322.64 o 
  -9   1  14     9314.46    10168.53    178.54 o 
  -7   1  14     2613.88     2697.65     83.49 o 
  -5   1  14    15237.10    16041.39    245.56 o 
  -3   1  14      161.83      211.41     35.21 o 
  -1   1  14        0.94       56.05     30.66 o 
   1   1  14       11.34      183.10     33.25 o 
   3   1  14      122.23       75.62     30.04 o 
   5   1  14      582.17      684.36     52.68 o 
   7   1  14       37.79        5.44     50.92 o 
   9   1  14     1033.42      792.93     76.37 o 
  11   1  14      113.32       50.95     50.78 o 
  13   1  14       38.74       17.62     50.64 o 
  15   1  14      900.30     1083.42     93.02 o 
  17   1  14      313.37      347.26     68.94 o 
  19   1  14      160.22      178.07     65.05 o 
  21   1  14     1870.10     2296.07    141.63 o 
  23   1  14       50.44      139.48     85.80 o 
  25   1  14      337.14      139.20    135.47 o 
  27   1  14        0.53      -81.82    175.96 o 
 -36   2  14     1928.20     1673.62    216.89 o 
 -34   2  14     2495.17     2385.72    370.11 o 
 -32   2  14     4508.60     4521.87    298.86 o 
 -30   2  14     6297.59     6832.00    344.28 o 
 -28   2  14     2790.59     3279.48    303.34 o 
 -26   2  14     3502.93     3445.71    205.28 o 
 -24   2  14     5391.52     5775.92    218.98 o 
 -22   2  14     6916.42     7001.79    268.27 o 
 -20   2  14     6081.45     6296.02    233.90 o 
 -18   2  14     1387.60     1504.39     87.61 o 
 -16   2  14     5694.64     5721.61    161.52 o 
 -14   2  14     3195.71     3115.13     93.53 o 
 -12   2  14     1097.63     1183.12     63.24 o 
 -10   2  14     1978.28     2136.61     73.49 o 
  -8   2  14    10027.09     9932.94    165.32 o 
  -6   2  14      877.86     1107.08     54.51 o 
  -4   2  14     3834.57     3663.02     94.61 o 
  -2   2  14       63.89       -3.98     28.99 o 
   0   2  14       48.74       21.10     32.16 o 
   2   2  14     1829.74     1779.95     75.65 o 
   4   2  14      921.81     1190.62     69.94 o 
   6   2  14     2044.32     2200.74     92.68 o 
   8   2  14     7747.57     7429.43    224.15 o 
  10   2  14     1765.09     1848.50    116.39 o 
  12   2  14     4336.31     4284.33    168.48 o 
  14   2  14     3530.51     3494.37    145.40 o 
  16   2  14     9385.07     9789.92    255.10 o 
  18   2  14     4785.14     4838.31    256.68 o 
  20   2  14     3858.22     3785.25    243.81 o 
  22   2  14      433.41      603.34    121.15 o 
  24   2  14     1503.65     1498.70    154.03 o 
  26   2  14       55.86      135.95     98.01 o 
 -35   3  14      736.02      786.96    177.96 o 
 -33   3  14       65.21       22.52    122.87 o 
 -31   3  14      337.99      347.94    135.11 o 
 -29   3  14      529.54      544.09    143.38 o 
 -27   3  14      992.21     1091.34    293.90 o 
 -25   3  14     2040.65     2010.79    344.80 o 
 -23   3  14      788.15      819.94     97.29 o 
 -21   3  14     1395.58     1292.52    126.77 o 
 -19   3  14     2222.37     1935.34    144.89 o 
 -17   3  14      375.40      372.40     59.51 o 
 -15   3  14      667.15      795.33     60.08 o 
 -13   3  14    17334.42    17656.79    256.42 o 
 -11   3  14     3918.32     3766.96     96.30 o 
  -9   3  14      136.89      149.26     36.84 o 
  -7   3  14       63.50       39.40     35.54 o 
  -5   3  14     1626.58     1645.36     72.63 o 
  -3   3  14     8403.06     8110.80    162.65 o 
  -1   3  14     3376.08     3656.08    128.72 o 
   1   3  14      270.47      365.94     48.63 o 
   3   3  14      497.91      501.04     53.07 o 
   5   3  14     1164.36     1056.94     64.06 o 
   7   3  14     1270.50     1103.66     77.66 o 
   9   3  14      130.85      139.73     56.59 o 
  11   3  14     2406.01     2216.87    133.87 o 
  13   3  14     3146.33     3074.63    139.02 o 
  15   3  14      442.18      633.13    192.51 o 
  17   3  14      132.54      142.18     87.58 o 
  19   3  14       82.01       42.18     89.18 o 
  21   3  14      229.71      246.29    155.71 o 
  23   3  14      347.18      315.52    174.59 o 
  25   3  14      247.77      219.19    125.69 o 
 -32   4  14     2086.06     1841.57    218.42 o 
 -30   4  14      319.87      319.88    135.70 o 
 -28   4  14     2787.60     3124.78    248.82 o 
 -26   4  14     5696.62     5356.63    397.21 o 
 -24   4  14     5935.08     5570.83    235.10 o 
 -22   4  14     4494.12     4290.72    230.30 o 
 -20   4  14     2681.22     2899.09    156.20 o 
 -18   4  14     4658.99     4537.88    253.00 o 
 -16   4  14     2089.14     2173.24    113.94 o 
 -14   4  14      230.53      277.10     51.81 o 
 -12   4  14     1382.73     1412.73     83.86 o 
 -10   4  14     2274.18     2112.23    106.78 o 
  -8   4  14       10.94       40.96     55.68 o 
  -6   4  14     1380.75     1191.28    140.81 o 
  -4   4  14      202.63      141.90     57.14 o 
  -2   4  14     1618.51     1439.72    106.87 o 
   0   4  14      357.50      465.86     78.69 o 
   2   4  14     2053.65     1733.28    151.55 o 
   4   4  14      737.85      691.20     99.18 o 
   6   4  14     2886.96     2507.07    137.06 o 
   8   4  14     5788.82     5306.64    175.24 o 
  10   4  14     7557.73     7105.02    325.74 o 
  12   4  14     1014.58      740.67    129.64 o 
  14   4  14     1672.33     1813.18    239.44 o 
  16   4  14      996.63     1165.83    153.69 o 
  18   4  14      837.71     1038.57    157.27 o 
  20   4  14      326.30      604.77    204.96 o 
  22   4  14      632.11      528.15    199.49 o 
  24   4  14      124.25      138.74    188.00 o 
 -31   5  14      210.05      245.52    184.58 o 
 -29   5  14      296.32      171.57    129.91 o 
 -27   5  14     1974.92     1959.02    208.43 o 
 -25   5  14     2461.52     2778.68    183.36 o 
 -23   5  14     1780.77     2072.79    175.53 o 
 -21   5  14      564.01      717.97    168.30 o 
 -19   5  14     1898.83     2247.58    301.15 o 
 -17   5  14     8625.13     8228.31    530.48 o 
 -15   5  14    12197.31    11097.84    975.16 o 
 -13   5  14      135.74      218.96    111.54 o 
 -11   5  14     1751.04     1626.37    132.72 o 
  -9   5  14       57.17       77.53     59.67 o 
  -7   5  14      188.18      124.10     53.50 o 
  -5   5  14      475.03      493.79     84.21 o 
  -3   5  14      596.88      488.95     82.95 o 
  -1   5  14     2799.61     2312.71    153.00 o 
   1   5  14     8035.74     8186.96    402.21 o 
   3   5  14     2893.75     2821.53    148.95 o 
   5   5  14      699.38      840.81     99.01 o 
   7   5  14     2416.81     2549.66    149.97 o 
   9   5  14     5917.49     5320.53    275.41 o 
  11   5  14     3025.17     2838.69    222.20 o 
  13   5  14     1530.94     1168.60    160.74 o 
  15   5  14     2269.24     2379.47    425.25 o 
  17   5  14     1172.22     1132.90    165.42 o 
  19   5  14       66.74       70.33    158.17 o 
  21   5  14      210.76      422.52    203.05 o 
 -26   6  14      899.05      847.65    157.34 o 
 -24   6  14      766.13      889.88    157.69 o 
 -22   6  14     1166.08     1337.71    176.53 o 
 -20   6  14     1137.46     1085.62    230.28 o 
 -18   6  14      650.01      677.94    143.95 o 
 -16   6  14      282.58      488.74    190.46 o 
 -14   6  14     2314.08     2457.39    310.59 o 
 -12   6  14      270.38      320.04    131.96 o 
 -10   6  14      896.64      717.03    109.68 o 
  -8   6  14      436.49      357.96     91.04 o 
  -6   6  14       14.12       83.31     95.29 o 
  -4   6  14      105.12       52.68     57.41 o 
  -2   6  14      837.88      783.03     99.00 o 
   0   6  14      133.06      189.88     82.93 o 
   2   6  14     4803.25     4589.21    215.03 o 
   4   6  14      558.04      749.99    116.80 o 
   6   6  14     1104.57      925.14    151.02 o 
   8   6  14      441.70      456.25    241.36 o 
  10   6  14      956.98     1103.54    324.41 o 
  12   6  14     3579.62     3833.31    366.69 o 
  14   6  14      608.49      432.28    132.06 o 
  16   6  14       83.08       90.85    171.85 o 
  18   6  14        6.30       68.96    168.57 o 
 -23   7  14     1643.95     1786.94    301.29 o 
 -21   7  14     5181.41     4868.26    452.07 o 
 -19   7  14     5826.33     5443.75    452.07 o 
 -17   7  14     2029.20     2737.33    347.54 o 
 -15   7  14       16.44       81.55    168.84 o 
 -13   7  14      162.99       -9.58    153.79 o 
 -11   7  14      100.66       54.46    163.92 o 
  -9   7  14      529.62      983.78    230.41 o 
  -7   7  14       12.11      -84.96     87.07 o 
  -5   7  14      422.99      339.01    123.69 o 
  -3   7  14        7.96      117.64    106.19 o 
  -1   7  14      590.17      680.91    141.62 o 
   1   7  14      790.65      959.73    159.61 o 
   3   7  14     4526.90     4472.86    275.84 o 
   5   7  14     6677.32     6354.03    562.76 o 
   7   7  14     3645.42     3099.05    639.25 o 
   9   7  14     1150.58     1341.20    289.66 o 
  11   7  14     1896.48     1840.05    204.41 o 
  13   7  14     1510.26     1417.15    298.83 o 
 -14   8  14       49.54       61.85    187.45 o 
 -12   8  14      889.53     1194.21    272.56 o 
 -10   8  14      197.62      259.97    191.56 o 
  -8   8  14      151.87      227.13    184.71 o 
  -6   8  14      199.17      404.06    172.81 o 
  -4   8  14       92.63       88.85    111.64 o 
  -2   8  14      140.48      393.71    141.43 o 
   0   8  14      139.95      143.10    138.33 o 
   2   8  14      345.34      478.58    137.96 o 
   4   8  14     1820.07     1787.45    208.61 o 
 -35   1  15      881.51      844.70    170.18 o 
 -33   1  15     1468.52     1628.97    204.57 o 
 -31   1  15      861.43     1000.54    171.64 o 
 -29   1  15      215.01      238.42    117.25 o 
 -27   1  15       49.12       79.44     74.00 o 
 -25   1  15       45.22       72.71     68.95 o 
 -23   1  15      865.08      778.49    102.19 o 
 -21   1  15     2900.95     2541.22    174.36 o 
 -19   1  15     4505.95     3897.74    149.40 o 
 -17   1  15     3338.02     2881.09     93.72 o 
 -15   1  15      994.29      971.17     83.09 o 
 -13   1  15     3995.30     3709.67    103.54 o 
 -11   1  15    11799.73    10556.74    187.73 o 
  -9   1  15    27148.25    24608.40    353.93 o 
  -7   1  15    13818.27    13096.08    215.74 o 
  -5   1  15     8100.62     7456.74    146.14 o 
  -3   1  15     4187.34     3943.84    105.64 o 
  -1   1  15     1912.86     1785.45     72.96 o 
   1   1  15     3833.57     3305.72     94.28 o 
   3   1  15      891.78      804.00     50.47 o 
   5   1  15      513.96      500.13     41.95 o 
   7   1  15       69.43       70.53     47.58 o 
   9   1  15       17.53      -38.55     43.95 o 
  11   1  15      912.85      783.34     81.22 o 
  13   1  15     2667.73     2164.71    118.73 o 
  15   1  15     2558.48     2307.90    124.83 o 
  17   1  15     6230.45     5917.79    191.34 o 
  19   1  15     7240.34     6879.02    231.96 o 
  21   1  15     3158.89     2838.29    183.68 o 
  23   1  15     1063.35      997.91    133.46 o 
  25   1  15      691.66      647.99    165.13 o 
 -34   2  15      232.41      342.90    142.36 o 
 -32   2  15      119.39      210.91    124.15 o 
 -30   2  15       25.92      167.83    115.44 o 
 -28   2  15       59.45      172.41    112.60 o 
 -26   2  15      461.32      544.48    132.64 o 
 -24   2  15      252.05      203.42     88.85 o 
 -22   2  15      349.77      246.85     57.87 o 
 -20   2  15     1931.56     1729.70    110.46 o 
 -18   2  15      503.80      635.53     68.65 o 
 -16   2  15     2093.25     2138.59     84.15 o 
 -14   2  15       16.75        5.58     37.24 o 
 -12   2  15     4016.34     3875.01    105.24 o 
 -10   2  15     3859.31     3425.93    106.55 o 
  -8   2  15       53.19       50.77     33.90 o 
  -6   2  15      210.44      143.29     35.55 o 
  -4   2  15      252.89      228.02     41.23 o 
  -2   2  15     5412.54     4938.75    122.79 o 
   0   2  15     2119.83     1763.68     74.85 o 
   2   2  15      238.55      209.33     40.97 o 
   4   2  15      539.86      333.81     53.34 o 
   6   2  15      249.07      149.66     43.64 o 
   8   2  15     1486.48     1322.43    152.11 o 
  10   2  15     1887.52     1623.67    115.77 o 
  12   2  15      198.60       36.46     58.34 o 
  14   2  15       18.78       73.87     66.08 o 
  16   2  15       33.11       16.93     63.21 o 
  18   2  15        8.66      -72.71     72.71 o 
  20   2  15      530.83      377.47     98.82 o 
  22   2  15      214.10      326.98    104.68 o 
  24   2  15      250.54      348.22    141.89 o 
 -33   3  15        5.06      138.96    119.73 o 
 -31   3  15       63.28      101.19    180.75 o 
 -29   3  15      386.23      323.20    121.75 o 
 -27   3  15      123.05      163.53    107.70 o 
 -25   3  15     1137.31     1141.41    162.31 o 
 -23   3  15      303.84      331.77    101.35 o 
 -21   3  15      281.17      392.72     80.81 o 
 -19   3  15      619.03      723.25     82.84 o 
 -17   3  15     2443.16     2475.49    121.17 o 
 -15   3  15    17485.11    17091.08    299.03 o 
 -13   3  15    18611.38    18601.27    288.86 o 
 -11   3  15    10312.65     9933.47    183.58 o 
  -9   3  15      200.57      314.57     49.39 o 
  -7   3  15     6335.28     6303.95    160.06 o 
  -5   3  15     6740.80     6354.65    176.53 o 
  -3   3  15     6998.94     6739.05    336.37 o 
  -1   3  15     7096.15     6785.73    215.01 o 
   1   3  15      162.04      262.16     65.91 o 
   3   3  15     1258.09     1127.10     80.45 o 
   5   3  15      597.26      585.02     64.63 o 
   7   3  15      162.86      189.31     62.59 o 
   9   3  15      115.26       37.18     55.44 o 
  11   3  15       76.23       89.01     63.49 o 
  13   3  15      501.11      673.28    130.32 o 
  15   3  15     3973.49     4034.15    244.00 o 
  17   3  15      459.94      367.40    119.28 o 
  19   3  15       33.71        2.20     91.89 o 
  21   3  15     1782.29     1756.57    273.65 o 
  23   3  15     4232.50     4288.67    400.08 o 
 -32   4  15        1.56      146.49    122.24 o 
 -30   4  15       24.72      153.23    118.09 o 
 -28   4  15        0.26      166.38    142.85 o 
 -26   4  15       33.33       86.58    104.81 o 
 -24   4  15      137.64      178.77     83.84 o 
 -22   4  15      978.57     1043.14    126.30 o 
 -20   4  15      473.46      503.39    174.44 o 
 -18   4  15     2850.59     2935.47    208.63 o 
 -16   4  15     1196.62     1315.46    177.19 o 
 -14   4  15     8500.93     9127.64    232.67 o 
 -12   4  15     1159.24     1200.45     89.46 o 
 -10   4  15      239.46      228.12     71.93 o 
  -8   4  15     1984.36     1969.66    137.94 o 
  -6   4  15     4376.12     4413.42    181.06 o 
  -4   4  15      740.43      682.23     85.30 o 
  -2   4  15       22.07      -27.66     49.86 o 
   0   4  15       96.83       95.94     59.96 o 
   2   4  15      243.66      301.39     71.10 o 
   4   4  15     1426.57     1518.36    162.30 o 
   6   4  15     1422.65     1193.12    107.89 o 
   8   4  15        4.84      108.41     65.72 o 
  10   4  15        2.29      134.50     96.20 o 
  12   4  15      503.03      528.69    127.03 o 
  14   4  15      231.83      230.72    115.05 o 
  16   4  15        8.40       -9.01     97.00 o 
  18   4  15     1485.07     1641.69    186.00 o 
  20   4  15      975.28     1239.09    253.13 o 
  22   4  15     1942.75     2215.48    316.89 o 
 -29   5  15      132.24      337.49    138.38 o 
 -27   5  15      737.44      714.29    150.00 o 
 -25   5  15       28.10      197.68     90.78 o 
 -23   5  15        7.21      133.80    100.79 o 
 -21   5  15      110.06      211.69    106.36 o 
 -19   5  15      824.54     1159.68    206.20 o 
 -17   5  15     8446.80     9726.57    402.38 o 
 -15   5  15     6540.29     7444.72    339.27 o 
 -13   5  15     1914.83     2053.82    421.01 o 
 -11   5  15      963.96      988.57    203.60 o 
  -9   5  15     3891.31     4036.54    264.67 o 
  -7   5  15      779.66      721.83     95.09 o 
  -5   5  15     2305.02     2562.95    176.75 o 
  -3   5  15     2299.49     2360.11    142.55 o 
  -1   5  15      622.99      874.93    115.08 o 
   1   5  15     2738.18     3173.24    161.59 o 
   3   5  15      627.43      630.58     90.76 o 
   5   5  15       15.94       60.71     75.95 o 
   7   5  15       82.28      103.12     93.43 o 
   9   5  15      158.05      322.06    114.48 o 
  11   5  15      934.91      811.36    146.52 o 
  13   5  15      139.76       61.26    101.35 o 
  15   5  15      666.64      679.41    144.83 o 
  17   5  15       77.33      162.79    122.01 o 
  19   5  15      804.53      980.49    250.94 o 
 -26   6  15        1.50      -20.74    104.21 o 
 -24   6  15        8.69      179.35    133.82 o 
 -22   6  15       57.28      157.86    113.98 o 
 -20   6  15      725.73      675.52    231.65 o 
 -18   6  15     1193.23     1531.08    267.36 o 
 -16   6  15     3461.65     3707.16    379.28 o 
 -14   6  15      804.44     1101.99    239.17 o 
 -12   6  15     1634.19     1686.24    268.73 o 
 -10   6  15     3195.43     3636.04    306.35 o 
  -8   6  15     2936.09     2838.87    179.47 o 
  -6   6  15      723.91      714.73    113.21 o 
  -4   6  15     1525.73     1558.66    125.42 o 
  -2   6  15       33.27      161.71     79.00 o 
   0   6  15       94.55      195.00     85.89 o 
   2   6  15      920.34      868.67    148.03 o 
   4   6  15     1317.60     1574.68    180.27 o 
   6   6  15      643.06      995.82    161.28 o 
   8   6  15      167.85      262.77    116.58 o 
  10   6  15       91.25      168.86    113.68 o 
  12   6  15      111.76       93.43    109.98 o 
  14   6  15      447.59      382.19    141.04 o 
  16   6  15      850.67      849.41    242.46 o 
 -21   7  15     1176.35      919.47    253.95 o 
 -19   7  15     3366.26     3707.16    408.84 o 
 -17   7  15       16.59      283.50    198.67 o 
 -15   7  15      894.31     1002.39    257.23 o 
 -13   7  15       65.25      222.20    176.78 o 
 -11   7  15      521.76      298.83    188.00 o 
  -9   7  15      838.06      820.41    222.75 o 
  -7   7  15      859.37      936.35    214.95 o 
  -5   7  15       60.35      110.29    107.42 o 
  -3   7  15       57.50      114.84    154.34 o 
  -1   7  15      752.13      755.11    148.68 o 
   1   7  15       99.39       -8.40     98.01 o 
   3   7  15       62.71      129.95    115.02 o 
   5   7  15        6.85       62.45    113.03 o 
   7   7  15      642.41      648.71    153.81 o 
   9   7  15      363.34      506.12    149.10 o 
  11   7  15       11.86       43.53    120.74 o 
 -10   8  15     1891.11     2177.72    345.35 o 
  -8   8  15     1236.30     1265.64    284.05 o 
  -6   8  15     1850.63     2702.31    351.37 o 
  -4   8  15      624.76      840.95    163.97 o 
  -2   8  15     3359.57     3729.74    304.85 o 
   0   8  15     2056.80     1870.32    312.51 o 
 -34   0  16     3377.68     2761.42    349.18 o 
 -32   0  16     1502.74     1533.82    278.03 o 
 -30   0  16     6042.44     6089.29    463.84 o 
 -28   0  16     3710.93     3906.92    377.91 o 
 -26   0  16     8134.00     7865.96    382.67 o 
 -24   0  16    14145.49    14269.59    545.40 o 
 -22   0  16     3389.70     4287.71    636.10 o 
 -20   0  16     3486.95     3730.37    295.41 o 
 -18   0  16     3523.49     3553.64    151.47 o 
 -16   0  16       16.13       28.06     56.24 o 
 -14   0  16        2.29      -47.58     47.58 o 
 -12   0  16     2317.03     2338.99    123.48 o 
 -10   0  16     2154.47     2457.86    124.42 o 
  -8   0  16     3887.75     4397.27    156.78 o 
  -6   0  16       68.36       52.74     47.70 o 
  -4   0  16      129.89       63.58     49.05 o 
  -2   0  16     3746.04     3612.21    156.86 o 
   0   0  16     2108.49     2072.99    121.70 o 
   2   0  16    13656.50    13565.70    357.50 o 
   4   0  16     3779.17     4272.08    163.12 o 
   6   0  16     2913.50     3540.93    226.48 o 
   8   0  16     5270.51     6193.24    712.45 o 
  10   0  16     4599.77     4719.96    620.50 o 
  12   0  16     5887.28     5832.19    302.12 o 
  14   0  16     3487.12     3457.59    246.03 o 
  16   0  16     6796.61     7497.44    357.85 o 
  18   0  16      484.45      617.08    198.67 o 
  20   0  16       24.67      -73.34    168.57 o 
  22   0  16      759.89      850.78    228.77 o 
  24   0  16      102.85      190.46    191.56 o 
 -35   1  16       66.26      228.38    133.18 o 
 -33   1  16      229.80      155.44    122.48 o 
 -31   1  16      255.23      335.30    123.72 o 
 -29   1  16      343.62      464.52    135.06 o 
 -27   1  16      251.06      330.34    102.33 o 
 -25   1  16      261.65      309.30     85.12 o 
 -23   1  16      429.92      269.11    127.58 o 
 -21   1  16       38.10       32.72     60.39 o 
 -19   1  16     1359.92     1295.09    100.92 o 
 -17   1  16        0.29       68.75     42.04 o 
 -15   1  16      825.95      760.66     60.98 o 
 -13   1  16      605.84      669.71     57.28 o 
 -11   1  16      193.12      309.35     48.92 o 
  -9   1  16       25.58      136.70     46.01 o 
  -7   1  16     1096.71      948.84     72.39 o 
  -5   1  16     4085.39     4026.69    128.77 o 
  -3   1  16      101.72      142.12     44.75 o 
  -1   1  16       92.02       80.63     40.49 o 
   1   1  16      484.64      498.83     49.52 o 
   3   1  16     2428.85     2195.64     80.10 o 
   5   1  16     1209.08      890.64     54.36 o 
   7   1  16      806.69      865.67     83.71 o 
   9   1  16     4326.79     3781.49    147.11 o 
  11   1  16      392.27      409.76     81.42 o 
  13   1  16        0.96      -14.85     53.85 o 
  15   1  16     1320.67     1406.53    120.05 o 
  17   1  16     1412.15     1766.06    132.95 o 
  19   1  16      785.13     1034.67    130.22 o 
  21   1  16     1215.99     1614.84    154.84 o 
  23   1  16       13.08      153.38    128.91 o 
  25   1  16     1094.48     1373.18    294.72 o 
 -34   2  16      429.69      609.65    167.63 o 
 -32   2  16     2146.70     2558.40    243.23 o 
 -30   2  16     1174.09     1370.35    193.91 o 
 -28   2  16     5182.38     5136.44    296.15 o 
 -26   2  16     4035.86     4300.37    539.09 o 
 -24   2  16     1805.46     2672.97    217.87 o 
 -22   2  16     6181.88     5987.67    236.06 o 
 -20   2  16     3588.23     3691.45    210.17 o 
 -18   2  16      417.77      563.69     77.61 o 
 -16   2  16     2633.01     2492.15     92.97 o 
 -14   2  16     1295.11     1323.16     78.32 o 
 -12   2  16     3147.85     3052.36    118.22 o 
 -10   2  16       38.55        7.41     40.81 o 
  -8   2  16       57.32        7.13     42.91 o 
  -6   2  16     1654.54     1604.91     88.18 o 
  -4   2  16     4217.50     3831.79    125.04 o 
  -2   2  16     1569.26     1607.00    126.47 o 
   0   2  16     6294.65     6207.77    184.12 o 
   2   2  16     1519.73     1639.38     86.72 o 
   4   2  16     5209.19     5594.86    149.23 o 
   6   2  16     6289.41     6163.42    159.11 o 
   8   2  16     4682.35     4680.17    163.10 o 
  10   2  16     5323.15     5057.21    173.14 o 
  12   2  16     4162.31     4187.19    162.44 o 
  14   2  16     4506.15     4558.12    189.86 o 
  16   2  16     1074.17      940.26    140.26 o 
  18   2  16     2986.77     3238.56    199.37 o 
  20   2  16     1484.26     1688.88    160.43 o 
  22   2  16       40.23       16.82     97.88 o 
  24   2  16       14.99       42.39    121.09 o 
 -33   3  16      347.54      289.36    131.95 o 
 -31   3  16       57.37      203.00    122.37 o 
 -29   3  16      277.47      319.44    127.43 o 
 -27   3  16     2467.11     2528.49    506.39 o 
 -25   3  16     2170.13     2057.22    203.81 o 
 -23   3  16      611.92      600.97    138.49 o 
 -21   3  16       58.76      180.82     80.46 o 
 -19   3  16       15.12       77.16     55.96 o 
 -17   3  16      319.58      395.77     73.14 o 
 -15   3  16      205.30      272.29     63.56 o 
 -13   3  16       48.06      193.63     52.80 o 
 -11   3  16       43.81       24.12     40.01 o 
  -9   3  16      578.72      588.17     58.84 o 
  -7   3  16     1672.44     1459.19     89.96 o 
  -5   3  16      289.95      237.73     61.32 o 
  -3   3  16      411.00      468.32     78.88 o 
  -1   3  16     2973.55     3180.82    217.78 o 
   1   3  16      220.59      230.74     67.43 o 
   3   3  16       37.30       19.88     56.06 o 
   5   3  16     5736.70     5286.32    196.28 o 
   7   3  16     1887.28     2093.23    191.63 o 
   9   3  16     1380.59     1449.76    117.25 o 
  11   3  16     3997.35     3604.85    303.98 o 
  13   3  16     5229.30     5428.42    314.29 o 
  15   3  16     1458.74     1630.80    179.07 o 
  17   3  16       71.97       18.95    103.66 o 
  19   3  16        4.92      -30.83    110.42 o 
  21   3  16       46.61       94.41    142.30 o 
 -30   4  16     1141.86     1231.79    189.78 o 
 -28   4  16       35.57        9.01    114.27 o 
 -26   4  16      276.80      299.35    122.98 o 
 -24   4  16     1361.80     1715.30    286.20 o 
 -22   4  16      461.45      652.71    112.88 o 
 -20   4  16      606.29      497.95    102.42 o 
 -18   4  16     4931.61     4272.76    202.64 o 
 -16   4  16      253.98      246.64     75.72 o 
 -14   4  16      360.69      317.92    140.46 o 
 -12   4  16     3601.82     3368.26    151.00 o 
 -10   4  16        3.09       48.68     53.08 o 
  -8   4  16      561.77      599.29     87.59 o 
  -6   4  16     2617.01     2521.11    141.38 o 
  -4   4  16     2136.83     2253.39    195.56 o 
  -2   4  16     2813.79     2783.22    149.00 o 
   0   4  16      746.52      782.94     93.67 o 
   2   4  16     2015.77     2124.72    135.67 o 
   4   4  16     3940.83     3667.81    172.15 o 
   6   4  16     4003.90     3380.11    191.02 o 
   8   4  16     4513.27     3907.05    250.66 o 
  10   4  16     3235.96     2888.62    373.81 o 
  12   4  16     2951.99     2971.16    225.87 o 
  14   4  16     1778.23     1542.57    183.13 o 
  16   4  16     1992.36     1754.11    192.82 o 
  18   4  16      414.40      431.74    141.60 o 
  20   4  16      990.47     1171.78    260.52 o 
 -27   5  16      332.87      111.65    161.18 o 
 -25   5  16      827.32      826.86    158.52 o 
 -23   5  16     1099.09     1340.63    180.61 o 
 -21   5  16      631.09      849.91    174.45 o 
 -19   5  16     2330.75     2503.36    221.21 o 
 -17   5  16     2525.42     2695.40    223.55 o 
 -15   5  16      593.12      722.17    200.59 o 
 -13   5  16      281.91      241.63    143.94 o 
 -11   5  16      451.85      429.59    150.04 o 
  -9   5  16       13.65       34.64     60.35 o 
  -7   5  16      207.93      212.18     77.38 o 
  -5   5  16     1652.76     1575.75    122.70 o 
  -3   5  16     1612.14     1612.65    126.76 o 
  -1   5  16       20.60      103.83     67.31 o 
   1   5  16     1896.00     1894.33    133.88 o 
   3   5  16     2366.45     2395.56    207.01 o 
   5   5  16      680.22      522.78    125.56 o 
   7   5  16     2794.22     2982.60    236.16 o 
   9   5  16     3002.78     2752.40    367.51 o 
  11   5  16     2264.28     2054.50    206.87 o 
  13   5  16      663.72      605.57    146.72 o 
  15   5  16       48.39     -106.33    106.33 o 
  17   5  16      677.92      603.26    149.99 o 
 -24   6  16      188.40       77.58    111.47 o 
 -22   6  16      276.00      196.71    120.36 o 
 -20   6  16     1073.80     1213.99    179.72 o 
 -18   6  16      349.07      161.18    168.02 o 
 -16   6  16      226.59      424.71    203.60 o 
 -14   6  16     4059.47     3856.84    398.16 o 
 -12   6  16       20.27      200.04    171.31 o 
 -10   6  16       75.19     -113.84    138.47 o 
  -8   6  16       25.34       48.86     91.76 o 
  -6   6  16        3.40       -3.53     92.41 o 
  -4   6  16      106.71      268.83    101.23 o 
  -2   6  16       94.05      125.28    130.26 o 
   0   6  16      600.01      629.91    140.73 o 
   2   6  16     1887.65     1562.53    185.18 o 
   4   6  16     1252.65     1086.49    257.51 o 
   6   6  16     1717.37     1357.69    345.76 o 
   8   6  16     1348.61      958.95    161.49 o 
  10   6  16     1692.62     1588.16    453.85 o 
  12   6  16      795.67      831.36    169.00 o 
  14   6  16      490.10      850.23    227.13 o 
 -17   7  16      406.99      376.27    204.42 o 
 -15   7  16        7.27      162.55    175.68 o 
 -13   7  16       37.27      196.48    198.12 o 
 -11   7  16        3.28      334.40    196.48 o 
  -9   7  16      492.77      788.39    228.77 o 
  -7   7  16      654.68      454.54    131.53 o 
  -5   7  16      725.64      733.57    219.74 o 
  -3   7  16      668.88      617.23    230.28 o 
  -1   7  16     2815.69     2617.51    235.33 o 
   1   7  16      914.86     1085.96    176.82 o 
   3   7  16     1707.65     1086.99    175.08 o 
   5   7  16     2845.98     2908.37    486.55 o 
   7   7  16     1697.51     1572.36    230.55 o 
 -33   1  17      234.06      321.60    136.37 o 
 -31   1  17      450.22      888.05    169.59 o 
 -29   1  17       62.58      124.56    213.45 o 
 -27   1  17     1368.15     1461.35    225.48 o 
 -25   1  17     2850.64     2536.31    184.50 o 
 -23   1  17     6093.28     5765.47    258.72 o 
 -21   1  17     5625.86     5279.34    214.48 o 
 -19   1  17     7354.58     6821.76    208.61 o 
 -17   1  17     7582.99     7232.05    188.85 o 
 -15   1  17     6886.45     6805.74    181.00 o 
 -13   1  17     6349.77     5749.46    163.56 o 
 -11   1  17     1553.24     1501.12     91.11 o 
  -9   1  17     2794.79     2831.15    117.35 o 
  -7   1  17     1977.79     1859.87     96.92 o 
  -5   1  17     3986.19     3622.59    139.09 o 
  -3   1  17     2124.31     1880.92    143.58 o 
  -1   1  17     2242.82     2000.98    140.35 o 
   1   1  17      870.18      877.86     97.84 o 
   3   1  17      281.12      225.85     85.42 o 
   5   1  17      454.44      264.86     53.28 o 
   7   1  17       87.13       19.85     51.76 o 
   9   1  17      518.22      543.97     79.19 o 
  11   1  17     1167.51      901.20    105.37 o 
  13   1  17     2302.15     2286.86    146.86 o 
  15   1  17     4706.90     4706.72    222.51 o 
  17   1  17     5610.27     5372.81    245.99 o 
  19   1  17     3710.14     3505.36    328.11 o 
  21   1  17      871.46      693.03    166.15 o 
  23   1  17     2078.87     2324.92    235.19 o 
 -32   2  17     1051.56     1136.39    190.29 o 
 -30   2  17     1957.57     1622.53    505.43 o 
 -28   2  17      318.81      340.30    122.95 o 
 -26   2  17       41.02      183.39    112.52 o 
 -24   2  17      367.67      454.64    121.82 o 
 -22   2  17      524.01      612.75     95.43 o 
 -20   2  17     2971.36     2862.47    145.06 o 
 -18   2  17     1061.00     1069.69     99.76 o 
 -16   2  17      722.79     1015.67     87.36 o 
 -14   2  17      105.61       64.66     49.71 o 
 -12   2  17      503.23      507.95     66.82 o 
 -10   2  17       15.12       27.35     46.98 o 
  -8   2  17      132.49       77.03     47.23 o 
  -6   2  17     1034.10     1088.82    101.25 o 
  -4   2  17       50.82       34.07     42.53 o 
  -2   2  17      982.80      832.76     84.10 o 
   0   2  17       49.91       85.94     63.84 o 
   2   2  17       90.62      196.48     61.18 o 
   4   2  17       28.59       31.26     51.48 o 
   6   2  17      146.25      174.11     69.84 o 
   8   2  17      575.92      553.95    110.92 o 
  10   2  17      265.50      188.59     81.77 o 
  12   2  17        4.81      -21.21     78.92 o 
  14   2  17      296.45      358.41     90.51 o 
  16   2  17     3254.66     3128.19    321.84 o 
  18   2  17      856.18      830.16    131.46 o 
  20   2  17      667.82      522.90    122.43 o 
  22   2  17       29.40      -87.08    114.75 o 
 -31   3  17      989.20     1293.73    244.64 o 
 -29   3  17       87.53        1.90    101.94 o 
 -27   3  17      101.34      129.90    105.09 o 
 -25   3  17     1181.34     1143.82    169.73 o 
 -23   3  17      608.06      670.96    108.31 o 
 -21   3  17     2488.13     2493.14    171.96 o 
 -19   3  17     2305.78     2551.73    171.23 o 
 -17   3  17     2496.24     2749.48    149.57 o 
 -15   3  17     3554.76     3447.23    191.52 o 
 -13   3  17     2286.49     2564.43    117.11 o 
 -11   3  17     9162.71     8993.06    195.62 o 
  -9   3  17     2394.57     2522.79    111.23 o 
  -7   3  17     2847.29     3036.73    228.58 o 
  -5   3  17      157.56      346.43     67.50 o 
  -3   3  17      887.60      919.85     88.97 o 
  -1   3  17       10.48       29.02     52.19 o 
   1   3  17      349.39      369.27     78.40 o 
   3   3  17      307.04      184.00     71.09 o 
   5   3  17      588.17      753.33     97.73 o 
   7   3  17     2017.10     2086.34    157.96 o 
   9   3  17      520.85      635.89    111.70 o 
  11   3  17     1455.16     1627.10    148.94 o 
  13   3  17     2763.90     2760.52    222.58 o 
  15   3  17      963.45      956.69    289.11 o 
  17   3  17      366.41      102.50    107.76 o 
  19   3  17     1014.56      763.59    133.75 o 
 -28   4  17      583.77      737.99    259.70 o 
 -26   4  17        3.39      171.87    119.29 o 
 -24   4  17      745.22     1080.86    134.53 o 
 -22   4  17     2568.64     2297.95    171.12 o 
 -20   4  17      353.31      354.23     92.63 o 
 -18   4  17     1598.40     1667.52    145.31 o 
 -16   4  17     3955.30     3866.51    257.15 o 
 -14   4  17     3980.77     3744.33    540.26 o 
 -12   4  17      572.08      519.68     77.15 o 
 -10   4  17      644.04      728.27     84.41 o 
  -8   4  17     2455.35     2512.16    129.81 o 
  -6   4  17      388.12      456.50     86.11 o 
  -4   4  17     4961.79     4655.64    221.62 o 
  -2   4  17      474.88      403.83     81.93 o 
   0   4  17      356.18      549.88     91.83 o 
   2   4  17       24.50      188.08     82.54 o 
   4   4  17        0.18       58.45     75.80 o 
   6   4  17       41.90       34.85     77.83 o 
   8   4  17       29.04       68.74     98.72 o 
  10   4  17      269.08      157.70    113.22 o 
  12   4  17     1688.20     1474.90    183.18 o 
  14   4  17     1377.85     1406.97    183.60 o 
  16   4  17       96.83      212.08    124.23 o 
  18   4  17     1422.91     1632.56    199.08 o 
 -25   5  17       57.57      154.39    123.01 o 
 -23   5  17      174.76      200.11    120.39 o 
 -21   5  17      323.23      443.91    142.41 o 
 -19   5  17      602.96      440.25    160.22 o 
 -17   5  17     1838.92     2335.51    219.24 o 
 -15   5  17     1402.72     1549.14    265.17 o 
 -13   5  17     2955.48     2570.68    312.24 o 
 -11   5  17     1393.20     1595.41    169.05 o 
  -9   5  17     3297.70     3817.09    280.75 o 
  -7   5  17     1205.98     1352.09    204.46 o 
  -5   5  17      703.73      633.25    121.61 o 
  -3   5  17       14.57       48.24     71.44 o 
  -1   5  17      349.28      176.41     91.24 o 
   1   5  17      244.04      214.24     94.74 o 
   3   5  17     1142.15     1196.64    166.08 o 
   5   5  17      482.16      561.90    141.73 o 
   7   5  17      198.58      166.76    114.46 o 
   9   5  17     1803.67     1305.38    178.59 o 
  11   5  17     1540.30     1489.69    185.91 o 
  13   5  17       23.75        0.74    108.78 o 
  15   5  17      101.98       -6.01    151.88 o 
 -22   6  17       12.38      112.75    124.92 o 
 -20   6  17     2198.21     2397.73    333.85 o 
 -18   6  17     3743.59     3977.80    409.93 o 
 -16   6  17      654.19     1025.37    249.57 o 
 -14   6  17     1175.80     1710.59    295.82 o 
 -12   6  17     4429.11     5049.96    417.87 o 
 -10   6  17     5746.72     5788.82    447.42 o 
  -8   6  17     2830.40     3399.90    394.06 o 
  -6   6  17     3763.61     4676.82    279.11 o 
  -4   6  17      352.46      166.86    112.03 o 
  -2   6  17      791.56      753.72    148.95 o 
   0   6  17     1001.69     1019.23    195.25 o 
   2   6  17      839.36     1023.32    168.15 o 
   4   6  17       60.44      305.04    131.17 o 
   6   6  17        0.43       20.19    111.35 o 
   8   6  17      382.62      291.33    131.19 o 
  10   6  17      225.54      375.61    142.06 o 
 -13   7  17      509.24      626.66    235.07 o 
 -11   7  17      289.66      271.74    205.24 o 
  -9   7  17      400.26      524.04    218.65 o 
  -7   7  17      419.70      337.93    158.85 o 
  -5   7  17      825.07      872.76    167.97 o 
  -3   7  17      508.49      609.21    152.38 o 
  -1   7  17      143.05      207.55    128.77 o 
   1   7  17      149.36      145.48    125.18 o 
   3   7  17      113.27       39.90    119.37 o 
 -32   0  18     1394.71     1401.37    289.80 o 
 -30   0  18     4422.01     4655.08    446.33 o 
 -28   0  18     3326.37     2820.53    347.26 o 
 -26   0  18     1085.46      669.63    215.09 o 
 -24   0  18     8111.26     8230.07    536.63 o 
 -22   0  18      433.68      768.96    205.79 o 
 -20   0  18     1216.86     1632.85    417.46 o 
 -18   0  18        4.30      -21.08     65.16 o 
 -16   0  18      915.70      783.61    114.07 o 
 -14   0  18      319.17      310.39     91.11 o 
 -12   0  18     2321.54     2164.51    189.26 o 
 -10   0  18      370.88      509.14     92.44 o 
  -8   0  18     6842.98     7370.25    269.37 o 
  -6   0  18     4560.45     4765.79    210.86 o 
  -4   0  18    10417.39    10536.43    420.10 o 
  -2   0  18     7030.41     7227.81    331.27 o 
   0   0  18    13587.34    13598.36    499.17 o 
   2   0  18    11408.88    11999.15    463.33 o 
   4   0  18    17884.84    18490.23    626.85 o 
   6   0  18    12253.75    11707.86    463.49 o 
   8   0  18     6046.19     7080.41    345.73 o 
  10   0  18     5043.30     5746.68    426.08 o 
  12   0  18     6693.73     6423.69    459.19 o 
  14   0  18     4286.07     4362.00    406.92 o 
  16   0  18     2035.02     2033.78    293.35 o 
  18   0  18       45.27      179.24    187.72 o 
  20   0  18      121.51      259.42    183.35 o 
 -31   1  18     2210.53     2709.83    248.25 o 
 -29   1  18       79.24      165.45    116.23 o 
 -27   1  18      126.75       88.14    104.79 o 
 -25   1  18      107.23      131.99    105.94 o 
 -23   1  18       29.53      269.86     94.46 o 
 -21   1  18      683.83      569.43    142.36 o 
 -19   1  18       75.79      175.84     69.65 o 
 -17   1  18      151.62      181.40     58.31 o 
 -15   1  18      719.77      900.34     82.60 o 
 -13   1  18      245.53      178.66     72.33 o 
 -11   1  18     1404.45     1295.30     90.00 o 
  -9   1  18     1753.70     1783.06    114.40 o 
  -7   1  18       84.60      148.88     53.50 o 
  -5   1  18       54.66       61.48     62.41 o 
  -3   1  18       85.51      135.17     66.93 o 
  -1   1  18       14.86      265.86     77.81 o 
   1   1  18      999.83      972.52    105.03 o 
   3   1  18      351.67      234.70     77.11 o 
   5   1  18       37.28       40.50     69.11 o 
   7   1  18        7.02       43.04     81.90 o 
   9   1  18      425.38      431.46    106.71 o 
  11   1  18      149.02       81.52    286.51 o 
  13   1  18      148.72      368.69    136.13 o 
  15   1  18      442.90      439.51    140.41 o 
  17   1  18      855.47     1218.90    182.70 o 
  19   1  18      420.85      337.82    150.38 o 
 -32   2  18       43.36      193.75    132.51 o 
 -30   2  18      324.89      297.76    123.45 o 
 -28   2  18     2762.48     2290.52    224.02 o 
 -26   2  18     4484.88     4932.24    315.25 o 
 -24   2  18      148.21      209.04    109.97 o 
 -22   2  18     2007.13     1981.37    167.37 o 
 -20   2  18      306.16      289.74     81.85 o 
 -18   2  18       97.23      140.61     73.97 o 
 -16   2  18      102.90      174.27     64.48 o 
 -14   2  18      232.21      242.85     61.29 o 
 -12   2  18       15.70       59.37     51.32 o 
 -10   2  18     4081.55     4259.00    144.58 o 
  -8   2  18      341.58      455.51     78.17 o 
  -6   2  18     2593.06     2731.90    131.70 o 
  -4   2  18     4051.35     4095.71    178.15 o 
  -2   2  18    11337.97    10992.24    314.94 o 
   0   2  18     9106.77     9732.01    253.80 o 
   2   2  18    12196.84    11835.48    289.28 o 
   4   2  18     6297.48     6142.93    217.53 o 
   6   2  18     7120.93     7579.39    245.85 o 
   8   2  18     7920.50     7264.57    242.76 o 
  10   2  18     5328.71     5380.61    209.35 o 
  12   2  18     3633.40     3536.51    206.19 o 
  14   2  18     1415.08     1472.77    153.76 o 
  16   2  18      364.63      310.06    132.74 o 
  18   2  18      380.11      376.22    119.00 o 
  20   2  18      264.06      308.89    113.55 o 
 -29   3  18     3170.75     3107.75    573.98 o 
 -27   3  18     1179.82     1104.62    179.31 o 
 -25   3  18       73.92       43.42    102.84 o 
 -23   3  18      564.70      802.14    122.22 o 
 -21   3  18      147.33      423.57    154.79 o 
 -19   3  18        0.98       80.90     80.12 o 
 -17   3  18       32.75      160.55     72.96 o 
 -15   3  18     3170.59     3031.28    159.78 o 
 -13   3  18     1488.35     1548.84    108.23 o 
 -11   3  18       41.41       74.53     54.89 o 
  -9   3  18      429.05      311.60     71.58 o 
  -7   3  18       17.75       50.23     54.57 o 
  -5   3  18       71.07       36.88     56.23 o 
  -3   3  18      208.27      288.68     69.64 o 
  -1   3  18      799.61      862.93     93.79 o 
   1   3  18       40.26        6.58     65.91 o 
   3   3  18      943.44      887.06    108.30 o 
   5   3  18     1002.56      849.84    108.03 o 
   7   3  18     1090.76      937.80    113.21 o 
   9   3  18      396.12      319.41     87.18 o 
  11   3  18      841.05     1060.23    191.14 o 
  13   3  18      629.99      647.74    165.96 o 
  15   3  18       92.00      133.79    118.35 o 
  17   3  18      290.67      226.22    106.74 o 
 -28   4  18      259.20      434.38    137.63 o 
 -26   4  18       25.70      250.33    119.72 o 
 -24   4  18      995.02     1222.87    141.32 o 
 -22   4  18      282.25      449.18    104.87 o 
 -20   4  18      147.32       80.62    127.25 o 
 -18   4  18      958.34     1165.63    172.91 o 
 -16   4  18      304.62      235.75    112.85 o 
 -14   4  18       73.64      162.70    108.31 o 
 -12   4  18      290.80      359.76     77.56 o 
 -10   4  18      204.06      218.04     75.36 o 
  -8   4  18      948.17      946.26    105.23 o 
  -6   4  18     2643.20     2264.80    130.63 o 
  -4   4  18     2487.61     2487.08    161.55 o 
  -2   4  18     1866.41     1775.49    172.61 o 
   0   4  18     3839.83     3355.67    200.76 o 
   2   4  18     3135.11     2988.30    275.87 o 
   4   4  18     4657.41     4487.44    224.40 o 
   6   4  18     3438.66     2843.47    542.24 o 
   8   4  18     3352.57     3395.35    248.37 o 
  10   4  18     3683.82     3809.08    282.55 o 
  12   4  18      167.74      230.93    120.11 o 
  14   4  18      510.03      506.76    146.48 o 
  16   4  18      876.21      964.96    240.54 o 
 -23   5  18        8.08      151.65    121.77 o 
 -21   5  18      341.61      447.54    139.18 o 
 -19   5  18      113.80       76.35    114.80 o 
 -17   5  18      872.14      892.92    227.68 o 
 -15   5  18      727.69      789.21    227.68 o 
 -13   5  18      221.68      368.88    193.20 o 
 -11   5  18     2174.99     2695.19    330.30 o 
  -9   5  18     1123.06     1195.97    405.96 o 
  -7   5  18      979.75     1176.67    336.45 o 
  -5   5  18     1637.95     1533.94    178.92 o 
  -3   5  18      559.33      723.26    143.34 o 
  -1   5  18      149.88      223.08    112.03 o 
   1   5  18     2764.16     2576.29    516.11 o 
   3   5  18     2822.34     2765.40    337.69 o 
   5   5  18     1692.15     1851.79    280.08 o 
   7   5  18     1799.29     1786.32    201.00 o 
   9   5  18     2066.91     1686.67    201.62 o 
  11   5  18      602.65      465.28    140.35 o 
 -18   6  18       11.71      121.50    170.76 o 
 -16   6  18        5.47      -82.64    168.02 o 
 -14   6  18       73.86      236.98    195.66 o 
 -12   6  18        5.57      331.12    180.61 o 
 -10   6  18      647.76      811.65    241.63 o 
  -8   6  18     2614.52     2622.58    224.75 o 
  -6   6  18      558.03      521.29    140.19 o 
  -4   6  18      715.23      849.62    160.30 o 
  -2   6  18      566.38      369.64    141.20 o 
   0   6  18      242.94      197.09    215.09 o 
   2   6  18      418.53      643.22    155.24 o 
   4   6  18     1619.59     1515.36    205.24 o 
   6   6  18     2787.63     3015.97    256.61 o 
 -31   1  19     1805.49     1895.86    311.14 o 
 -29   1  19     4773.51     5026.80    321.19 o 
 -27   1  19     3749.37     2912.25    478.75 o 
 -25   1  19     2209.40     1994.83    214.83 o 
 -23   1  19     4773.31     4116.13    283.95 o 
 -21   1  19     6882.14     6206.71    325.60 o 
 -19   1  19    12463.98    12471.72    382.06 o 
 -17   1  19     8276.30     7971.87    222.63 o 
 -15   1  19     3977.83     4136.73    157.50 o 
 -13   1  19     1437.33     1243.83     93.77 o 
 -11   1  19     1178.70     1005.71    102.68 o 
  -9   1  19     1904.49     1732.52    120.73 o 
  -7   1  19     1114.61     1155.35     98.01 o 
  -5   1  19      990.24     1139.45    174.62 o 
  -3   1  19      772.03      681.26     97.12 o 
  -1   1  19       60.91       24.88     69.14 o 
   1   1  19       56.60       47.14     82.61 o 
   3   1  19      156.54      149.13     90.26 o 
   5   1  19      383.35      147.73    116.46 o 
   7   1  19      694.41      524.38    145.48 o 
   9   1  19      933.51     1262.46    197.44 o 
  11   1  19      494.27      204.71    132.03 o 
  13   1  19      814.32      524.22    154.40 o 
  15   1  19      309.63      207.09    142.47 o 
  17   1  19     1230.83     1515.47    206.66 o 
 -30   2  19       18.06      150.19    127.01 o 
 -28   2  19       15.91      131.41    121.51 o 
 -26   2  19      962.75     1122.59    184.79 o 
 -24   2  19      160.80      162.27    114.89 o 
 -22   2  19      547.09      342.18    129.64 o 
 -20   2  19     1603.37     1746.88    153.62 o 
 -18   2  19      790.70      808.56    119.50 o 
 -16   2  19      353.96      408.29     87.38 o 
 -14   2  19       36.98      -13.74     59.04 o 
 -12   2  19     2182.58     2275.78    165.50 o 
 -10   2  19     1248.51     1178.37     97.68 o 
  -8   2  19     1844.02     1699.44    114.21 o 
  -6   2  19     2033.63     1959.53    119.71 o 
  -4   2  19     2028.23     1956.19    141.05 o 
  -2   2  19      262.17      209.36     96.34 o 
   0   2  19        0.36        1.47     72.16 o 
   2   2  19        0.38      114.70    129.40 o 
   4   2  19       24.39       73.30     80.80 o 
   6   2  19      528.59      448.63    106.19 o 
   8   2  19        1.68       -4.43     79.13 o 
  10   2  19       13.82       -8.30     85.16 o 
  12   2  19      309.45      449.37    148.28 o 
  14   2  19      567.03      720.84    130.84 o 
  16   2  19      712.15      497.66    127.82 o 
 -27   3  19     3506.86     3747.35    285.00 o 
 -25   3  19    10453.12    11634.83    484.31 o 
 -23   3  19     5517.34     5864.92   1116.77 o 
 -21   3  19     4958.68     5481.47    426.34 o 
 -19   3  19     1057.22      997.40    129.37 o 
 -17   3  19     3123.16     3219.97    257.99 o 
 -15   3  19     4910.18     4992.43    200.10 o 
 -13   3  19     6850.06     7087.47    209.24 o 
 -11   3  19     3895.79     3942.77    208.33 o 
  -9   3  19     1180.74     1210.32    131.99 o 
  -7   3  19     1637.47     1703.70    142.65 o 
  -5   3  19     1192.74     1146.65    128.44 o 
  -3   3  19      261.74      378.73    104.30 o 
  -1   3  19     1015.33      891.13    122.86 o 
   1   3  19        7.31       -0.09     76.79 o 
   3   3  19       84.63      144.62     88.75 o 
   5   3  19       30.12      -41.58     77.55 o 
   7   3  19      181.83      260.52    102.37 o 
   9   3  19      284.58      466.06    147.05 o 
  11   3  19     1286.93     1232.43    149.61 o 
  13   3  19      523.31      395.38    160.23 o 
  15   3  19     1630.44     1655.39    171.74 o 
 -26   4  19        7.10      126.10    114.22 o 
 -24   4  19     1568.53     1441.87    281.04 o 
 -22   4  19     2140.29     2518.03    232.00 o 
 -20   4  19      526.92      582.72    186.77 o 
 -18   4  19      509.78      691.63    291.03 o 
 -16   4  19      866.73      993.86    165.42 o 
 -14   4  19     2283.95     2118.61    292.81 o 
 -12   4  19      150.27      378.13    152.70 o 
 -10   4  19     2318.64     2401.47    168.77 o 
  -8   4  19     2929.21     2985.62    183.18 o 
  -6   4  19     2560.10     2882.89    184.30 o 
  -4   4  19     1223.76     1598.57    192.30 o 
  -2   4  19     2407.90     2496.81    177.62 o 
   0   4  19      444.30      582.36    132.49 o 
   2   4  19      302.43      373.37    199.08 o 
   4   4  19      899.14      984.75    188.14 o 
   6   4  19       60.45      144.99    112.69 o 
   8   4  19      771.86      717.23    155.42 o 
  10   4  19     1645.91     1479.27    191.16 o 
  12   4  19     1671.95     1813.88    207.15 o 
 -21   5  19     1954.56     2272.76    235.88 o 
 -19   5  19     1230.01     1391.89    194.06 o 
 -17   5  19      861.10     1068.34    247.65 o 
 -15   5  19     2708.23     3062.71    351.37 o 
 -13   5  19     3297.82     3299.96    364.50 o 
 -11   5  19     4099.33     4932.57    412.67 o 
  -9   5  19     2854.56     3305.38    257.86 o 
  -7   5  19      817.69      989.63    237.19 o 
  -5   5  19       70.51       20.60    101.38 o 
  -3   5  19      580.68      513.13    131.70 o 
  -1   5  19       31.03      -78.89     93.13 o 
   1   5  19      185.51      519.05    143.47 o 
   3   5  19        5.87       80.84    108.36 o 
   5   5  19        1.54       29.41    116.38 o 
   7   5  19        5.88      134.65    120.45 o 
   9   5  19       85.55       87.91    127.59 o 
 -14   6  19     1361.13     2023.65    309.50 o 
 -12   6  19     2316.68     2792.61    355.75 o 
 -10   6  19      771.59      959.42    245.19 o 
  -8   6  19     1121.48     1425.22    184.01 o 
  -6   6  19     1650.82     1879.69    201.12 o 
  -4   6  19     1552.41     1847.60    378.19 o 
  -2   6  19       13.19      -31.52    110.85 o 
   0   6  19      144.92      131.40    122.09 o 
   2   6  19      481.51      294.76    151.74 o 
 -28   0  20     1789.75     1898.05    311.42 o 
 -26   0  20      696.61      904.14    246.01 o 
 -24   0  20      759.51      998.55    245.47 o 
 -22   0  20     1376.77     1737.96    288.98 o 
 -20   0  20        9.72       72.24    140.93 o 
 -18   0  20      398.00      437.10    163.64 o 
 -16   0  20     2255.80     2510.80    227.40 o 
 -14   0  20      252.31      370.27    110.56 o 
 -12   0  20      400.28      345.14    136.69 o 
 -10   0  20      519.52      673.08    132.78 o 
  -8   0  20       75.60       36.49     89.00 o 
  -6   0  20     3455.24     3355.24    330.02 o 
  -4   0  20    15430.57    16499.26    782.64 o 
  -2   0  20    16119.71    17031.52    805.36 o 
   0   0  20     4835.50     5360.56    408.56 o 
   2   0  20     8497.95     9376.67    551.68 o 
   4   0  20     4661.39     4482.41    392.14 o 
   6   0  20     1099.94     1419.70    269.27 o 
   8   0  20     3617.22     4122.29    392.14 o 
  10   0  20     1589.30     2070.45    311.42 o 
  12   0  20     1460.43     1440.50    285.14 o 
  14   0  20      485.05      813.02    247.11 o 
  16   0  20      105.98      238.90    214.54 o 
 -29   1  20     2400.58     2632.47    250.18 o 
 -27   1  20      107.90      249.31    133.13 o 
 -25   1  20        7.09       42.89    106.12 o 
 -23   1  20      358.37      329.27    357.39 o 
 -21   1  20     1152.87     1773.52    203.78 o 
 -19   1  20     1012.39     1035.87    128.62 o 
 -17   1  20      893.38      979.89    156.79 o 
 -15   1  20      408.34      406.33     86.06 o 
 -13   1  20       32.39       36.82     66.34 o 
 -11   1  20       75.88       76.93     63.84 o 
  -9   1  20      108.47      106.72     75.20 o 
  -7   1  20       32.16      102.73    104.35 o 
  -5   1  20     2325.66     2347.08    374.63 o 
  -3   1  20        1.32      169.02    162.14 o 
  -1   1  20      107.27       83.82    105.23 o 
   1   1  20      266.30      177.90    114.79 o 
   3   1  20     1126.89     1030.75    292.67 o 
   5   1  20       26.07      101.93    113.55 o 
   7   1  20      165.49      191.52    125.70 o 
   9   1  20      610.56      763.04    165.30 o 
  11   1  20     1283.18     1681.43    211.43 o 
  13   1  20      392.77      388.64    195.66 o 
  15   1  20      987.98     1001.45    237.67 o 
 -28   2  20     1222.31     1385.24    405.41 o 
 -26   2  20     2097.27     2402.09    239.83 o 
 -24   2  20     1019.47     1570.85    230.41 o 
 -22   2  20       11.08       63.51     99.24 o 
 -20   2  20      318.76      431.89    104.75 o 
 -18   2  20      426.16      346.58    146.70 o 
 -16   2  20      881.01     1202.95    135.24 o 
 -14   2  20       21.71       12.37     66.88 o 
 -12   2  20       33.46      163.42     69.13 o 
 -10   2  20      528.51      384.51    127.46 o 
  -8   2  20     5100.41     5134.74    219.37 o 
  -6   2  20     3928.44     4078.26    255.38 o 
  -4   2  20     2808.93     2755.84    220.29 o 
  -2   2  20     5562.11     5433.60    288.51 o 
   0   2  20    13141.65    13110.59    483.90 o 
   2   2  20     5089.04     4591.40    272.93 o 
   4   2  20     3833.53     4050.26    276.70 o 
   6   2  20     6073.69     6233.74    263.81 o 
   8   2  20     2017.38     2075.38    221.37 o 
  10   2  20     1205.09     1215.14    196.18 o 
  12   2  20      208.14       98.06     98.04 o 
  14   2  20     1195.74     1111.21    155.10 o 
 -25   3  20        8.13      292.75    125.86 o 
 -23   3  20      472.63      508.43    275.70 o 
 -21   3  20       56.75      117.11     87.16 o 
 -19   3  20       18.33       77.27     88.82 o 
 -17   3  20      885.05     1086.99    138.15 o 
 -15   3  20     1664.78     1691.13    222.75 o 
 -13   3  20      767.02      994.69    386.26 o 
 -11   3  20      463.63      605.96    141.71 o 
  -9   3  20      399.98      454.77    134.59 o 
  -7   3  20      875.96      804.08    149.56 o 
  -5   3  20      269.46      226.68     93.08 o 
  -3   3  20     2377.53     2473.02    290.63 o 
  -1   3  20     1843.29     1971.30    163.21 o 
   1   3  20     1052.85     1096.21    138.93 o 
   3   3  20      425.44      506.86    118.18 o 
   5   3  20     1243.99     1395.47    155.26 o 
   7   3  20       51.23       57.47     97.64 o 
   9   3  20        7.04      -12.98     90.50 o 
  11   3  20       47.82       28.75     98.43 o 
  13   3  20      359.86      469.97    133.25 o 
 -22   4  20     1553.90     1613.32    201.35 o 
 -20   4  20        3.71       43.01    110.31 o 
 -18   4  20        4.30      158.41    121.36 o 
 -16   4  20        5.61      296.64    186.63 o 
 -14   4  20     1634.51     1974.12    284.32 o 
 -12   4  20     2330.64     2088.23    300.47 o 
 -10   4  20     1767.84     1935.13    160.77 o 
  -8   4  20     1007.83     1005.44    134.51 o 
  -6   4  20     3032.66     2879.48    231.58 o 
  -4   4  20     2228.62     2135.91    174.70 o 
  -2   4  20     1086.16      954.42    135.86 o 
   0   4  20      869.10      766.52    202.08 o 
   2   4  20     5224.39     5383.39    257.46 o 
   4   4  20     7124.87     6467.96    315.74 o 
   6   4  20     2675.00     2420.64    191.76 o 
   8   4  20     1421.30     1462.81    166.45 o 
  10   4  20     1331.53     1135.57    159.05 o 
 -17   5  20        0.83      -43.78    177.87 o 
 -15   5  20       35.17      183.35    186.08 o 
 -13   5  20     1764.77     1768.61    294.72 o 
 -11   5  20     1309.16     1152.62    268.73 o 
  -9   5  20      958.38     1216.98    147.95 o 
  -7   5  20      564.70      476.91    116.88 o 
  -5   5  20      526.40      446.48    114.30 o 
  -3   5  20      505.56      530.27    122.67 o 
  -1   5  20     1234.96     1164.54    179.61 o 
   1   5  20     1665.48     1660.27    424.57 o 
   3   5  20      713.35      654.96    162.85 o 
   5   5  20       14.25      -16.58    116.82 o 
 -27   1  21     2234.52     2526.62    254.54 o 
 -25   1  21     1604.58     1463.07    200.21 o 
 -23   1  21     4795.49     4889.46    319.95 o 
 -21   1  21     5870.19     5661.25    419.92 o 
 -19   1  21     6466.19     5998.73    260.06 o 
 -17   1  21     3169.58     3192.96    288.51 o 
 -15   1  21     3304.73     2937.84    159.90 o 
 -13   1  21     2517.09     2145.07    140.27 o 
 -11   1  21     1717.07     1451.10    122.30 o 
  -9   1  21     2737.72     2119.91    158.50 o 
  -7   1  21     1486.23     1186.13    166.93 o 
  -5   1  21      377.21      609.36    141.62 o 
  -3   1  21        4.93       56.81    108.74 o 
  -1   1  21        1.43      120.63    114.16 o 
   1   1  21       97.21       88.20    122.16 o 
   3   1  21      759.41      800.63    166.52 o 
   5   1  21     2599.94     2484.33    460.01 o 
   7   1  21     3712.71     3706.07    279.18 o 
   9   1  21     1858.40     1849.56    295.13 o 
  11   1  21      176.71      -10.48    242.32 o 
  13   1  21      188.54      293.65    246.29 o 
 -24   2  21      139.91      215.57    187.18 o 
 -22   2  21       73.10       85.33    110.69 o 
 -20   2  21        6.17       18.02     84.05 o 
 -18   2  21      592.57      894.48    131.25 o 
 -16   2  21        5.16      -10.93     82.32 o 
 -14   2  21      231.86      226.19     81.48 o 
 -12   2  21      355.43      178.85     88.46 o 
 -10   2  21       12.55      -22.89     75.32 o 
  -8   2  21     1533.61     1523.70    179.96 o 
  -6   2  21     3657.34     3615.60    307.58 o 
  -4   2  21      338.79      429.59    142.04 o 
  -2   2  21      381.36      345.31    143.94 o 
   0   2  21     1156.65      988.20    169.12 o 
   2   2  21     1449.61     1155.76    181.73 o 
   4   2  21       18.45      -49.85    112.31 o 
   6   2  21      487.86      217.49    155.43 o 
   8   2  21      282.87      328.76    149.21 o 
  10   2  21      836.70      571.59    165.99 o 
  12   2  21      178.05      239.43    184.30 o 
 -23   3  21     1987.60     2389.88    235.80 o 
 -21   3  21     1391.97     1274.76    150.40 o 
 -19   3  21      947.86      771.77    164.14 o 
 -17   3  21     4274.05     4086.27    283.06 o 
 -15   3  21     2203.19     2439.68    325.92 o 
 -13   3  21     1895.70     2138.31    297.73 o 
 -11   3  21     1620.33     1232.43    175.98 o 
  -9   3  21       22.78       57.62    111.35 o 
  -7   3  21        9.31      193.18    114.86 o 
  -5   3  21      287.31      320.59    135.81 o 
  -3   3  21      610.57      644.21    159.07 o 
  -1   3  21      344.85      205.79    115.07 o 
   1   3  21      957.83     1111.57    143.62 o 
   3   3  21      839.90      863.85    136.52 o 
   5   3  21       16.36      542.34    120.01 o 
   7   3  21      220.80      471.85    180.07 o 
   9   3  21       17.81      209.48    112.46 o 
 -20   4  21      175.97      372.37    145.68 o 
 -18   4  21      913.87     1048.10    181.88 o 
 -16   4  21      151.88       60.20    173.49 o 
 -14   4  21       89.85      376.00    193.75 o 
 -12   4  21      822.36      449.88    204.96 o 
 -10   4  21     4373.28     4661.78    288.49 o 
  -8   4  21     1394.02     1354.19    153.30 o 
  -6   4  21       19.37        9.06     90.57 o 
  -4   4  21      345.22      369.92    143.01 o 
  -2   4  21      251.15      117.89     95.56 o 
   0   4  21       21.86       63.19    123.77 o 
   2   4  21       34.99       36.64     96.13 o 
   4   4  21     1460.84     1309.99    163.01 o 
   6   4  21      486.19      489.69    138.38 o 
 -11   5  21      202.91      407.47    206.06 o 
  -9   5  21     1019.94     1146.29    434.42 o 
  -7   5  21      137.38       44.10    100.12 o 
  -5   5  21      181.85      207.57    108.81 o 
  -3   5  21      470.42      399.25    121.59 o 
  -1   5  21      123.35       88.49    134.36 o 
 -24   0  22      327.90      557.98    214.27 o 
 -22   0  22      141.35      327.29    195.66 o 
 -20   0  22      648.31      921.38    242.73 o 
 -18   0  22      490.26      437.29    181.43 o 
 -16   0  22       38.88      199.78    111.48 o 
 -14   0  22      828.77      967.27    158.47 o 
 -12   0  22     2590.94     2428.94    214.30 o 
 -10   0  22      401.09      375.72    183.07 o 
  -8   0  22     1740.74     2392.53    307.31 o 
  -6   0  22     6965.21     7194.84    488.47 o 
  -4   0  22    10594.72    12891.72    694.53 o 
  -2   0  22     9485.45    10002.23    594.92 o 
   0   0  22     1395.38     1536.83    283.23 o 
   2   0  22     2427.00     2357.51    332.21 o 
   4   0  22     4263.13     4685.19    437.02 o 
   6   0  22     2152.38     2605.98    348.36 o 
   8   0  22      428.47      761.02    266.26 o 
  10   0  22     1280.21     1520.68    307.31 o 
 -23   1  22      901.42      579.44    157.01 o 
 -21   1  22      203.34      158.72    122.41 o 
 -19   1  22      109.34       52.63    111.64 o 
 -17   1  22        0.57       43.36     84.06 o 
 -15   1  22      306.91      184.99     79.40 o 
 -13   1  22       27.40       55.33     71.68 o 
 -11   1  22      258.44      290.43     97.17 o 
  -9   1  22      258.10      318.47    127.87 o 
  -7   1  22     1729.27     1356.44    180.67 o 
  -5   1  22      428.22      527.10    146.56 o 
  -3   1  22      105.79      300.70    134.57 o 
  -1   1  22       70.99       73.35    114.70 o 
   1   1  22     1068.63     1169.32    185.95 o 
   3   1  22       22.64       47.46    124.96 o 
   5   1  22     3001.61     3153.91    264.99 o 
   7   1  22     1363.91     1689.85    223.10 o 
   9   1  22     3642.94     4991.32    335.89 o 
 -22   2  22        9.26      -48.21    102.63 o 
 -20   2  22       90.43      109.69     95.50 o 
 -18   2  22       12.39      103.94     93.50 o 
 -16   2  22     1230.31     1425.74    149.93 o 
 -14   2  22      624.19      656.71    102.25 o 
 -12   2  22      175.11      365.52    101.31 o 
 -10   2  22     2723.61     2632.49    369.70 o 
  -8   2  22     4616.18     4552.33    286.93 o 
  -6   2  22     3777.39     3793.45    270.83 o 
  -4   2  22     2600.71     2836.43    264.35 o 
  -2   2  22     2040.50     2229.43    223.18 o 
   0   2  22     4775.69     4477.64    309.50 o 
   2   2  22     2550.04     2839.47    309.23 o 
   4   2  22      379.78      199.91    135.90 o 
   6   2  22      636.13      722.88    175.58 o 
   8   2  22     3357.21     3937.35    299.58 o 
 -19   3  22       53.79      269.02    128.38 o 
 -17   3  22       56.55      179.44    153.11 o 
 -15   3  22      147.96       69.51    169.94 o 
 -13   3  22      149.25      416.77    196.76 o 
 -11   3  22      546.00      467.72    144.32 o 
  -9   3  22     1122.54     1372.01    188.85 o 
  -7   3  22       98.19      121.10    128.47 o 
  -5   3  22      654.88      531.07    152.16 o 
  -3   3  22     1269.28     1365.01    256.27 o 
  -1   3  22     1181.95     1166.15    391.32 o 
   1   3  22      494.45      610.11    194.29 o 
   3   3  22     2282.29     2396.29    196.74 o 
   5   3  22      149.42       51.22    108.21 o 
 -14   4  22      176.88      291.44    193.20 o 
 -12   4  22     3022.07     3492.34    384.21 o 
 -10   4  22     3432.46     3336.72    565.64 o 
  -8   4  22     1311.86     1119.66    183.52 o 
  -6   4  22      373.46      262.64    149.77 o 
  -4   4  22      620.13      623.27    131.31 o 
  -2   4  22      836.15      669.37    134.80 o 
   0   4  22     1034.34      952.72    213.45 o 
 -19   1  23     1947.62     1881.10    216.68 o 
 -17   1  23     2040.18     1785.43    167.46 o 
 -15   1  23      706.93      531.01    139.59 o 
 -13   1  23      134.49      158.68     95.24 o 
 -11   1  23      189.75      116.49    120.53 o 
  -9   1  23      182.94      325.35    131.42 o 
  -7   1  23       34.75       69.25    126.02 o 
  -5   1  23      416.75      568.88    156.42 o 
  -3   1  23      164.50      314.78    136.80 o 
  -1   1  23      753.42      317.90    153.98 o 
   1   1  23      567.21      273.55    303.48 o 
   3   1  23     3763.32     3757.40    290.75 o 
   5   1  23     6148.31     6110.32    616.40 o 
 -18   2  23      340.57      363.49    111.55 o 
 -16   2  23      114.98      137.00     94.93 o 
 -14   2  23       18.99      -47.07    156.80 o 
 -12   2  23       24.01      186.32    128.89 o 
 -10   2  23      414.26      307.82    139.44 o 
  -8   2  23      173.49       40.57    121.09 o 
  -6   2  23       54.38       63.90    127.70 o 
  -4   2  23      192.03      215.16    135.77 o 
  -2   2  23        0.50       36.80    127.97 o 
   0   2  23       26.55      -37.09    122.93 o 
   2   2  23      102.88      107.42    131.89 o 
 -13   3  23     2085.03     1827.72    293.63 o 
 -11   3  23      271.56      260.10    130.56 o 
  -9   3  23       97.18       13.98    150.37 o 
  -7   3  23        8.64       -4.98    126.01 o 
  -5   3  23       85.37      176.88    145.28 o 
  -3   3  23      835.21      926.88    183.48 o 
 -14   0  24     3507.53     3859.91    278.25 o 
 -12   0  24     4205.54     4494.72    408.29 o 
 -10   0  24     6114.51     5346.88    434.56 o 
  -8   0  24     5097.75     5378.07    440.31 o 
  -6   0  24      775.49      562.90    222.75 o 
  -4   0  24      826.39      450.98    220.56 o 
  -2   0  24     1498.81     2037.61    320.17 o 
 -13   1  24      184.83      133.66    109.11 o 
 -11   1  24       36.14      121.81    129.74 o 
  -9   1  24      178.91      106.08    131.42 o 
  -7   1  24       35.70     -116.02    116.02 o 
  -5   1  24      319.27      369.64    143.99 o 
  -3   1  24        1.04     -101.64    125.57 o 
                                                 
